# Supplementary material for: Hydrogen peroxide is required for light-induced stomatal opening across different plant species
Source: Nat Commun. 2024 Jun 14;15:5081. doi: 10.1038/s41467-024-49377-9 (PMC11178795; doi:10.1038/s41467-024-49377-9)
Supplement: Supplementary file 4 — Supplementary Data 1 [file 41467_2024_49377_MOESM4_ESM.xlsx]

## Sheet: Sheet1
Name	Primer sequence	Usage
bZIP30-F	ATGGGTGGTGGTGGTGATACAAC	CDS Clone
bZIP30-R	CTAGTCGTTTGAAGTGTGCTTTGCTT	CDS Clone
bZIP30 S18AT22A F	GTTAATGCTTCTTCTGGTGCATCGTCTTC	CDS Clone
bZIP30 S18AT22A R	CACCAGAAGAAGCATTAACTCTCTGCATC	CDS Clone
bZIP30 S18DT22D F	GTTAATGATTCTTCTGGTGACTCGTCTTCTTCG	CDS Clone
bZIP30 S18DT22D R	GTCACCAGAAGAATCATTAACTCTCTGCATC	CDS Clone
KIN10-NLS-F	ATGCCAGAACCACCAAAAAAAAAGGGTAAAGTTGAAGATGATGGATCAGGCACAGGCAG	CDS Clone
KIN10-NES-F	ATGTTGCAGTTGCCTCCTTTGGAGAGATTGACTTTGGATGATGGATCAGGCACAGGCAG	CDS Clone
pBAM1-F	TGAAGAAAGCTTTAGTCTTGGGG	promoter Clone
pBAM1-R	TTTTCTCTCTATACGCGAG	promoter Clone
bZIP30-attB1-F	GGGGACAAGTTTGTACAAAAAAGCAGGCTTAAAAAATTCGAATTACATCTTTCTTTCTTT	promoter and genomic Clone
bZIP30-attB2-R	GGGGACCACTTTGTACAAGAAAGCTGGGTTCTGAAATGGGGAAGTGAATCTCTC	promoter and genomic Clone
LB1.3	ATTTTGCCGATTTCGGAAC	Genotyping
bzip30-LP	CCCCATTTCAGGTCAAATTTC	Genotyping
bzip30-RP	AATTCCCTTCACCTGAATTGG	Genotyping
kinβ2-1-LP	GGGAACAACAACAATTGATGC	Genotyping
kinβ2-1-RP	AAGTCCTTCCCAGATCTCTGC	Genotyping
kinβ2-2-LP	TCAACTGGTGGGAAAAGAAAG	Genotyping
kinβ2-2-RP	CATGACACCAAGTGATCATCG	Genotyping
BAM1-qRT-F	CCATTGTGGAAATCCAAGTG	qRT-PCR
BAM1-qRT-R	ACGAGTACTTATCATAGCACTG	qRT-PCR
AMY3-qRT-F	TGCTTACATCCTAACTCATCC	qRT-PCR
AMY3-qRT-R	CTCTTGTCTATATTCACCTCACTC	qRT-PCR
rRNA-qRT-F	ACTGTGAAATGCGAATGGCTCA	qRT-PCR
rRNA-qRT-R	AGAGCCCGCGTCGACCTTTTATCTA	qRT-PCR
pBAM1-Frag A-F	TAACCCCACCGTCCATTCTGACT	ChIP-PCR
pBAM1-Frag A-R	GGAGAAGGAGGAAGAGAAGAT	ChIP-PCR
pBAM1-Frag B-F	ACATAGCAGAAACTAGTTAATTTGC	ChIP-PCR
pBAM1-Frag B-R	CAACTTTGAGCAGAAAACAAGGTATC	ChIP-PCR
pBAM1-Frag C-F	GCCGTTGGATTGATTTAAATACTCAGG	ChIP-PCR
pBAM1-Frag C-R	TACACGGACACAAAACAACATGC	ChIP-PCR
pBAM1-Frag D-F	GATTGTATCGAATATTTATATAC	ChIP-PCR
pBAM1-Frag D-R	GAGTTGTTGCAATCCACTTTGATAAC	ChIP-PCR
pAMY3-Frag A-F	TGAGCTACTAAATTTCCTTG	ChIP-PCR
pAMY3-Frag A-R	AATAATGCGTGGACTTGTTA	ChIP-PCR
pAMY3-Frag B-F	GGCTTTTTCAGAGTTTTAGAG	ChIP-PCR
pAMY3-Frag B-R	TCAAGCCCAAACTCTATCCAC	ChIP-PCR
PP2A ChIP F	CGGCTTTCATGATTCCCTCT	ChIP-PCR
PP2A ChIP R	GCCTTAAGCTCCGTTTCCTACTT	ChIP-PCR
bZIP30-P1P4-Fwd	GGGGACAAGTTTGTACAAAAAAGCAGGCTTAATGGGTGGTGGTGGTGATACAAC	rBiFC
bZIP30-P1P4-Rev	GGGGACAACTTTGTATAGAAAAGTTGGGTGGTCGTTTGAAGTGTGCTTTGCTT	rBiFC
bZIP30-P2P3-Fwd	GGGGACAACTTTGTATAATAAAGTTGGAATGGGTGGTGGTGGTGATACAAC	rBiFC
bZIP30-P2P3-Rev	GGGGACCACTTTGTACAAGAAAGCTGGGTG GTCGTTTGAAGTGTGCTTTGCTT	rBiFC
BZR1-P1P4-Fwd	GGGGACAAGTTTGTACAAAAAAGCAGGCTTAATGACTTCGGATGGAGCTACG	rBiFC
BZR1-P1P4-Rev	GGGGACAACTTTGTATAGAAAAGTTGGGTGACCACGAGCCTTCCCATTTCC	rBiFC
SmbZIP30-P1P4-F	GGGGACAAGTTTGTACAAAAAAGCAGGCTTAATGGAGGGGCTGGGCGATGGGTAT	rBiFC
SmbZIP30-P1P4-R	GGGGACAACTTTGTATAGAAAAGTTGGGTGAAAGGATGGATTACTTGGCTGAC	rBiFC
SmBZR1-P2P3-F	GGGGACAACTTTGTATAATAAAGTTGGAATGACCTCGGGGTCCAGAACA	rBiFC
SmBZR1-P2P3-R	GGGGACCACTTTGTACAAGAAAGCTGGGTG GGGAGAAGAGGCCGGAGTGGCGAGT	rBiFC
