# Supplementary material for: Hydrogen peroxide is required for light-induced stomatal opening across different plant species
Source: Nat Commun. 2024 Jun 14;15:5081. doi: 10.1038/s41467-024-49377-9 (PMC11178795; doi:10.1038/s41467-024-49377-9)
Supplement: Supplementary file 5 — Supplementary Data 2 [file 41467_2024_49377_MOESM5_ESM.xlsx]

## Sheet: Fig 1
Figure 1b								Figure 1j
Unpaired t test								Two-way ANOVA	Ordinary
P value	<0.0001							Alpha	0.05
P value summary	****
Significantly different (P < 0.05)?	Yes							Source of Variation	% of total variation	P value	P value summary	Significant?
One- or two-tailed P value?	Two-tailed							Interaction	5.142	<0.0001	****	Yes
t, df	t=21.87, df=201							Row Factor	20.62	<0.0001	****	Yes
								Column Factor	41.14	<0.0001	****	Yes
Figure 1d
Unpaired t test								ANOVA table	SS (Type III)	DF	MS	F (DFn, DFd)	P value
P value	<0.0001							Interaction	0.8346	3	0.2782	F (3, 936) = 49.31	P<0.0001
P value summary	****							Row Factor	3.347	1	3.347	F (1, 936) = 593.3	P<0.0001
Significantly different (P < 0.05)?	Yes							Column Factor	6.677	3	2.226	F (3, 936) = 394.5	P<0.0001
One- or two-tailed P value?	Two-tailed							Residual	5.281	936	0.005642
t, df	t=24.76, df=278
								Tukey's multiple comparisons test	Predicted (LS) mean diff.	95.00% CI of diff.	Below threshold?	Summary	Adjusted P Value
Figure 1f
Unpaired t test								EoN:Col-0 vs. EoN:cat2	-0.182	-0.2121 to -0.1519	Yes	****	<0.0001
P value	<0.0001							EoN:Col-0 vs. EoN:p35S::CAT2-myc	0.005064	-0.02439 to 0.03452	No	ns	0.9995
P value summary	****							EoN:Col-0 vs. EoN:rbohD rbohF	0.002417	-0.02704 to 0.03187	No	ns	>0.9999
Significantly different (P < 0.05)?	Yes							EoN:Col-0 vs. Light 1h:Col-0	-0.2163	-0.2459 to -0.1868	Yes	****	<0.0001
One- or two-tailed P value?	Two-tailed							EoN:Col-0 vs. Light 1h:cat2	-0.2988	-0.3285 to -0.2691	Yes	****	<0.0001
t, df	t=24.76, df=278							EoN:Col-0 vs. Light 1h:p35S::CAT2-myc	-0.07097	-0.1004 to -0.04151	Yes	****	<0.0001
								EoN:Col-0 vs. Light 1h:rbohD rbohF	-0.06499	-0.09445 to -0.03553	Yes	****	<0.0001
Figure 1h								EoN:cat2 vs. EoN:p35S::CAT2-myc	0.187	0.1569 to 0.2172	Yes	****	<0.0001
ANOVA summary								EoN:cat2 vs. EoN:rbohD rbohF	0.1844	0.1543 to 0.2145	Yes	****	<0.0001
F	184.3							EoN:cat2 vs. Light 1h:Col-0	-0.03437	-0.06461 to -0.004124	Yes	*	0.0135
P value	<0.0001							EoN:cat2 vs. Light 1h:cat2	-0.1168	-0.1472 to -0.08643	Yes	****	<0.0001
P value summary	****							EoN:cat2 vs. Light 1h:p35S::CAT2-myc	0.111	0.08089 to 0.1411	Yes	****	<0.0001
Significant diff. among means (P < 0.05)?	Yes							EoN:cat2 vs. Light 1h:rbohD rbohF	0.117	0.08688 to 0.1471	Yes	****	<0.0001
R squared	0.5784							EoN:p35S::CAT2-myc vs. EoN:rbohD rbohF	-0.002647	-0.03210 to 0.02681	No	ns	>0.9999
								EoN:p35S::CAT2-myc vs. Light 1h:Col-0	-0.2214	-0.2510 to -0.1918	Yes	****	<0.0001
Brown-Forsythe test								EoN:p35S::CAT2-myc vs. Light 1h:cat2	-0.3038	-0.3336 to -0.2741	Yes	****	<0.0001
F (DFn, DFd)	42.69 (3, 403)							EoN:p35S::CAT2-myc vs. Light 1h:p35S::CAT2-myc	-0.07604	-0.1055 to -0.04658	Yes	****	<0.0001
P value	<0.0001							EoN:p35S::CAT2-myc vs. Light 1h:rbohD rbohF	-0.07005	-0.09951 to -0.04059	Yes	****	<0.0001
P value summary	****							EoN:rbohD rbohF vs. Light 1h:Col-0	-0.2188	-0.2483 to -0.1892	Yes	****	<0.0001
Are SDs significantly different (P < 0.05)?	Yes							EoN:rbohD rbohF vs. Light 1h:cat2	-0.3012	-0.3309 to -0.2715	Yes	****	<0.0001
								EoN:rbohD rbohF vs. Light 1h:p35S::CAT2-myc	-0.07339	-0.1028 to -0.04393	Yes	****	<0.0001
Bartlett's test								EoN:rbohD rbohF vs. Light 1h:rbohD rbohF	-0.06741	-0.09686 to -0.03795	Yes	****	<0.0001
Bartlett's statistic (corrected)	170							Light 1h:Col-0 vs. Light 1h:cat2	-0.08243	-0.1123 to -0.05260	Yes	****	<0.0001
P value	<0.0001							Light 1h:Col-0 vs. Light 1h:p35S::CAT2-myc	0.1454	0.1158 to 0.1750	Yes	****	<0.0001
P value summary	****							Light 1h:Col-0 vs. Light 1h:rbohD rbohF	0.1514	0.1218 to 0.1809	Yes	****	<0.0001
Are SDs significantly different (P < 0.05)?	Yes							Light 1h:cat2 vs. Light 1h:p35S::CAT2-myc	0.2278	0.1981 to 0.2575	Yes	****	<0.0001
								Light 1h:cat2 vs. Light 1h:rbohD rbohF	0.2338	0.2041 to 0.2635	Yes	****	<0.0001
ANOVA table	SS	DF	MS	F (DFn, DFd)	P value			Light 1h:p35S::CAT2-myc vs. Light 1h:rbohD rbohF	0.005984	-0.02347 to 0.03544	No	ns	0.9987
Treatment (between columns)	94720	3	31573	F (3, 403) = 184.3	P<0.0001
Residual (within columns)	69044	403	171.3
Total	163765	406						Figure 1l
								Two-way ANOVA	Ordinary
Tukey's multiple comparisons test	Mean Diff.	95.00% CI of diff.	Below threshold?	Summary	Adjusted P Value			Alpha	0.05
Col-0 vs. cat2	-22.8	-27.56 to -18.03	Yes	****	<0.0001	A-B
Col-0 vs. p35S::CAT2-Myc	16.3	11.56 to 21.04	Yes	****	<0.0001	A-C		Source of Variation	% of total variation	P value	P value summary	Significant?
Col-0 vs. rbohD rbohF	12.43	7.694 to 17.18	Yes	****	<0.0001	A-D		Interaction	9.435	<0.0001	****	Yes
cat2 vs. p35S::CAT2-Myc	39.1	34.37 to 43.83	Yes	****	<0.0001	B-C		Row Factor	16.22	<0.0001	****	Yes
cat2 vs. rbohD rbohF	35.23	30.50 to 39.96	Yes	****	<0.0001	B-D		Column Factor	38.53	<0.0001	****	Yes
p35S::CAT2-Myc vs. rbohD rbohF	-3.866	-8.571 to 0.8393	No	ns	0.1486	C-D
								ANOVA table	SS (Type III)	DF	MS	F (DFn, DFd)	P value
Figure 1m								Interaction	20037	3	6679	F (3, 822) = 72.60	P<0.0001
Column B	cat2							Row Factor	34448	1	34448	F (1, 822) = 374.5	P<0.0001
vs.	vs.							Column Factor	81838	3	27279	F (3, 822) = 296.5	P<0.0001
Column A	Col-0							Residual	75619	822	91.99
Unpaired t test								Tukey's multiple comparisons test	Predicted (LS) mean diff.	95.00% CI of diff.	Below threshold?	Summary	Adjusted P Value
P value	0.026
P value summary	*							EoN:Col-0 vs. EoN:cat2	-1.607	-5.639 to 2.425	No	ns	0.9287
Significantly different (P < 0.05)?	Yes							EoN:Col-0 vs. EoN:p35S::CAT2-myc	-2.147	-6.179 to 1.885	No	ns	0.7394
One- or two-tailed P value?	Two-tailed							EoN:Col-0 vs. EoN:rbohD rbohF	-14.76	-18.80 to -10.72	Yes	****	<0.0001
t, df	t=3.454, df=4							EoN:Col-0 vs. Light 1h:Col-0	19.44	15.41 to 23.47	Yes	****	<0.0001
								EoN:Col-0 vs. Light 1h:cat2	23.82	19.79 to 27.84	Yes	****	<0.0001
Column C	p35S::CAT2-myc							EoN:Col-0 vs. Light 1h:p35S::CAT2-myc	2.539	-1.524 to 6.601	No	ns	0.5519
vs.	vs.							EoN:Col-0 vs. Light 1h:rbohD rbohF	-12.76	-16.79 to -8.729	Yes	****	<0.0001
Column A	Col-0							EoN:cat2 vs. EoN:p35S::CAT2-myc	-0.5401	-4.582 to 3.502	No	ns	>0.9999
								EoN:cat2 vs. EoN:rbohD rbohF	-13.15	-17.20 to -9.099	Yes	****	<0.0001
Unpaired t test								EoN:cat2 vs. Light 1h:Col-0	21.05	17.00 to 25.09	Yes	****	<0.0001
P value	0.0104							EoN:cat2 vs. Light 1h:cat2	25.42	21.39 to 29.45	Yes	****	<0.0001
P value summary	*							EoN:cat2 vs. Light 1h:p35S::CAT2-myc	4.145	0.07373 to 8.217	Yes	*	0.0425
Significantly different (P < 0.05)?	Yes							EoN:cat2 vs. Light 1h:rbohD rbohF	-11.15	-15.20 to -7.113	Yes	****	<0.0001
One- or two-tailed P value?	Two-tailed							EoN:p35S::CAT2-myc vs. EoN:rbohD rbohF	-12.61	-16.66 to -8.559	Yes	****	<0.0001
t, df	t=4.552, df=4							EoN:p35S::CAT2-myc vs. Light 1h:Col-0	21.59	17.54 to 25.63	Yes	****	<0.0001
								EoN:p35S::CAT2-myc vs. Light 1h:cat2	25.96	21.93 to 30.00	Yes	****	<0.0001
Column D	rbohD rbohF							EoN:p35S::CAT2-myc vs. Light 1h:p35S::CAT2-myc	4.686	0.6138 to 8.757	Yes	*	0.0116
vs.	vs.							EoN:p35S::CAT2-myc vs. Light 1h:rbohD rbohF	-10.61	-14.66 to -6.573	Yes	****	<0.0001
Column A	Col-0							EoN:rbohD rbohF vs. Light 1h:Col-0	34.2	30.14 to 38.25	Yes	****	<0.0001
								EoN:rbohD rbohF vs. Light 1h:cat2	38.57	34.53 to 42.62	Yes	****	<0.0001
Unpaired t test								EoN:rbohD rbohF vs. Light 1h:p35S::CAT2-myc	17.3	13.21 to 21.38	Yes	****	<0.0001
P value	0.0012							EoN:rbohD rbohF vs. Light 1h:rbohD rbohF	1.996	-2.056 to 6.047	No	ns	0.8092
P value summary	**							Light 1h:Col-0 vs. Light 1h:cat2	4.378	0.3455 to 8.410	Yes	*	0.0225
Significantly different (P < 0.05)?	Yes							Light 1h:Col-0 vs. Light 1h:p35S::CAT2-myc	-16.9	-20.97 to -12.83	Yes	****	<0.0001
One- or two-tailed P value?	Two-tailed							Light 1h:Col-0 vs. Light 1h:rbohD rbohF	-32.2	-36.24 to -28.16	Yes	****	<0.0001
t, df	t=8.170, df=4							Light 1h:cat2 vs. Light 1h:p35S::CAT2-myc	-21.28	-25.34 to -17.22	Yes	****	<0.0001
								Light 1h:cat2 vs. Light 1h:rbohD rbohF	-36.58	-40.61 to -32.55	Yes	****	<0.0001
Column C	p35S::CAT2-myc							Light 1h:p35S::CAT2-myc vs. Light 1h:rbohD rbohF	-15.3	-19.37 to -11.23	Yes	****	<0.0001
vs.	vs.
Column B	cat2
Unpaired t test
P value	0.0117
P value summary	*
Significantly different (P < 0.05)?	Yes
One- or two-tailed P value?	Two-tailed
t, df	t=4.402, df=4
Column D	rbohD rbohF
vs.	vs.
Column B	cat2
Unpaired t test
P value	0.0073
P value summary	**
Significantly different (P < 0.05)?	Yes
One- or two-tailed P value?	Two-tailed
t, df	t=5.044, df=4
Column D	rbohD rbohF
vs.	vs.
Column C	p35S::CAT2-myc
Unpaired t test
P value	0.0344
P value summary	*
Significantly different (P < 0.05)?	Yes
One- or two-tailed P value?	Two-tailed
t, df	t=3.153, df=4

## Sheet: Fig 2
Figure 2b									Figure 2e
Two-way ANOVA	Ordinary								Two-way ANOVA	Ordinary
Alpha	0.05								Alpha	0.05
Source of Variation	% of total variation	P value	P value summary	Significant?					Source of Variation	% of total variation	P value	P value summary	Significant?
Interaction	3.618	<0.0001	****	Yes					Interaction	5.153	<0.0001	****	Yes
Row Factor	30.16	<0.0001	****	Yes					Row Factor	22.7	<0.0001	****	Yes
Column Factor	31.77	<0.0001	****	Yes					Column Factor	42.97	<0.0001	****	Yes
ANOVA table	SS (Type III)	DF	MS	F (DFn, DFd)	P value				ANOVA table	SS (Type III)	DF	MS	F (DFn, DFd)	P value
Interaction	0.621	3	0.207	F (3, 924) = 32.22	P<0.0001				Interaction	0.866	3	0.2887	F (3, 913) = 54.03	P<0.0001
Row Factor	5.176	1	5.176	F (1, 924) = 805.6	P<0.0001				Row Factor	3.816	1	3.816	F (1, 913) = 714.3	P<0.0001
Column Factor	5.453	3	1.818	F (3, 924) = 282.9	P<0.0001				Column Factor	7.222	3	2.407	F (3, 913) = 450.6	P<0.0001
Residual	5.936	924	0.006424						Residual	4.878	913	0.005343
Tukey's multiple comparisons test	Predicted (LS) mean diff.	95.00% CI of diff.	Below threshold?	Summary	Adjusted P Value				Tukey's multiple comparisons test	Predicted (LS) mean diff.	95.00% CI of diff.	Below threshold?	Summary	Adjusted P Value
EoN:Col-0 vs. EoN:kin10	-0.001505	-0.03356 to 0.03055	No	ns	>0.9999				EoN:Col-0 vs. EoN:cat2	-0.1947	-0.2240 to -0.1654	Yes	****	<0.0001
EoN:Col-0 vs. EoN:p35S::KIN10-myc-1#	-0.1282	-0.1603 to -0.09596	Yes	****	<0.0001				EoN:Col-0 vs. EoN:kin10	0.003439	-0.02610 to 0.03298	No	ns	>0.9999
EoN:Col-0 vs. EoN:p35S::KIN10-myc-3#	-0.1488	-0.1810 to -0.1165	Yes	****	<0.0001				EoN:Col-0 vs. EoN:kin10 cat2	-0.0003923	-0.02968 to 0.02889	No	ns	>0.9999
EoN:Col-0 vs. Light 1h:Col-0	-0.2159	-0.2484 to -0.1833	Yes	****	<0.0001				EoN:Col-0 vs. Light 1h:Col-0	-0.2294	-0.2587 to -0.2002	Yes	****	<0.0001
EoN:Col-0 vs. Light 1h:kin10	-0.07266	-0.1047 to -0.04061	Yes	****	<0.0001				EoN:Col-0 vs. Light 1h:cat2	-0.316	-0.3452 to -0.2868	Yes	****	<0.0001
EoN:Col-0 vs. Light 1h:p35S::KIN10-myc-1#	-0.2902	-0.3223 to -0.2582	Yes	****	<0.0001				EoN:Col-0 vs. Light 1h:kin10	-0.06222	-0.09144 to -0.03300	Yes	****	<0.0001
EoN:Col-0 vs. Light 1h:p35S::KIN10-myc-3#	-0.296	-0.3281 to -0.2639	Yes	****	<0.0001				EoN:Col-0 vs. Light 1h:kin10 cat2	-0.09903	-0.1284 to -0.06962	Yes	****	<0.0001
EoN:kin10 vs. EoN:p35S::KIN10-myc-1#	-0.1266	-0.1583 to -0.09495	Yes	****	<0.0001				EoN:cat2 vs. EoN:kin10	0.1981	0.1687 to 0.2276	Yes	****	<0.0001
EoN:kin10 vs. EoN:p35S::KIN10-myc-3#	-0.1473	-0.1790 to -0.1155	Yes	****	<0.0001				EoN:cat2 vs. EoN:kin10 cat2	0.1943	0.1651 to 0.2235	Yes	****	<0.0001
EoN:kin10 vs. Light 1h:Col-0	-0.2144	-0.2464 to -0.1823	Yes	****	<0.0001				EoN:cat2 vs. Light 1h:Col-0	-0.03474	-0.06396 to -0.005516	Yes	**	0.0077
EoN:kin10 vs. Light 1h:kin10	-0.07116	-0.1027 to -0.03959	Yes	****	<0.0001				EoN:cat2 vs. Light 1h:cat2	-0.1213	-0.1504 to -0.09212	Yes	****	<0.0001
EoN:kin10 vs. Light 1h:p35S::KIN10-myc-1#	-0.2887	-0.3203 to -0.2572	Yes	****	<0.0001				EoN:cat2 vs. Light 1h:kin10	0.1325	0.1033 to 0.1616	Yes	****	<0.0001
EoN:kin10 vs. Light 1h:p35S::KIN10-myc-3#	-0.2945	-0.3261 to -0.2629	Yes	****	<0.0001				EoN:cat2 vs. Light 1h:kin10 cat2	0.09567	0.06633 to 0.1250	Yes	****	<0.0001
EoN:p35S::KIN10-myc-1# vs. EoN:p35S::KIN10-myc-3#	-0.02062	-0.05252 to 0.01128	No	ns	0.5074				EoN:kin10 vs. EoN:kin10 cat2	-0.003831	-0.03325 to 0.02559	No	ns	>0.9999
EoN:p35S::KIN10-myc-1# vs. Light 1h:Col-0	-0.08772	-0.1199 to -0.05553	Yes	****	<0.0001				EoN:kin10 vs. Light 1h:Col-0	-0.2329	-0.2623 to -0.2035	Yes	****	<0.0001
EoN:p35S::KIN10-myc-1# vs. Light 1h:kin10	0.05549	0.02379 to 0.08719	Yes	****	<0.0001				EoN:kin10 vs. Light 1h:cat2	-0.3194	-0.3488 to -0.2901	Yes	****	<0.0001
EoN:p35S::KIN10-myc-1# vs. Light 1h:p35S::KIN10-myc-1#	-0.1621	-0.1938 to -0.1304	Yes	****	<0.0001				EoN:kin10 vs. Light 1h:kin10	-0.06566	-0.09501 to -0.03631	Yes	****	<0.0001
EoN:p35S::KIN10-myc-1# vs. Light 1h:p35S::KIN10-myc-3#	-0.1679	-0.1996 to -0.1361	Yes	****	<0.0001				EoN:kin10 vs. Light 1h:kin10 cat2	-0.1025	-0.1320 to -0.07292	Yes	****	<0.0001
EoN:p35S::KIN10-myc-3# vs. Light 1h:Col-0	-0.0671	-0.09935 to -0.03484	Yes	****	<0.0001				EoN:kin10 cat2 vs. Light 1h:Col-0	-0.229	-0.2582 to -0.1999	Yes	****	<0.0001
EoN:p35S::KIN10-myc-3# vs. Light 1h:kin10	0.07611	0.04434 to 0.1079	Yes	****	<0.0001				EoN:kin10 cat2 vs. Light 1h:cat2	-0.3156	-0.3447 to -0.2865	Yes	****	<0.0001
EoN:p35S::KIN10-myc-3# vs. Light 1h:p35S::KIN10-myc-1#	-0.1415	-0.1732 to -0.1097	Yes	****	<0.0001				EoN:kin10 cat2 vs. Light 1h:kin10	-0.06183	-0.09092 to -0.03273	Yes	****	<0.0001
EoN:p35S::KIN10-myc-3# vs. Light 1h:p35S::KIN10-myc-3#	-0.1472	-0.1791 to -0.1154	Yes	****	<0.0001				EoN:kin10 cat2 vs. Light 1h:kin10 cat2	-0.09864	-0.1279 to -0.06935	Yes	****	<0.0001
Light 1h:Col-0 vs. Light 1h:kin10	0.1432	0.1111 to 0.1753	Yes	****	<0.0001				Light 1h:Col-0 vs. Light 1h:cat2	-0.08654	-0.1156 to -0.05745	Yes	****	<0.0001
Light 1h:Col-0 vs. Light 1h:p35S::KIN10-myc-1#	-0.07436	-0.1064 to -0.04230	Yes	****	<0.0001				Light 1h:Col-0 vs. Light 1h:kin10	0.1672	0.1381 to 0.1963	Yes	****	<0.0001
Light 1h:Col-0 vs. Light 1h:p35S::KIN10-myc-3#	-0.08014	-0.1123 to -0.04802	Yes	****	<0.0001				Light 1h:Col-0 vs. Light 1h:kin10 cat2	0.1304	0.1011 to 0.1597	Yes	****	<0.0001
Light 1h:kin10 vs. Light 1h:p35S::KIN10-myc-1#	-0.2176	-0.2491 to -0.1860	Yes	****	<0.0001				Light 1h:cat2 vs. Light 1h:kin10	0.2538	0.2247 to 0.2828	Yes	****	<0.0001
Light 1h:kin10 vs. Light 1h:p35S::KIN10-myc-3#	-0.2233	-0.2550 to -0.1917	Yes	****	<0.0001				Light 1h:cat2 vs. Light 1h:kin10 cat2	0.217	0.1877 to 0.2462	Yes	****	<0.0001
Light 1h:p35S::KIN10-myc-1# vs. Light 1h:p35S::KIN10-myc-3#	-0.005787	-0.03742 to 0.02585	No	ns	0.9993				Light 1h:kin10 vs. Light 1h:kin10 cat2	-0.03681	-0.06603 to -0.007583	Yes	**	0.0035
Figure 2c									Figure 2f
Two-way ANOVA	Ordinary								Two-way ANOVA	Ordinary
Alpha	0.05								Alpha	0.05
Source of Variation	% of total variation	P value	P value summary	Significant?					Source of Variation	% of total variation	P value	P value summary	Significant?
Interaction	22.38	<0.0001	****	Yes					Interaction	17.95	<0.0001	****	Yes
Row Factor	47.69	<0.0001	****	Yes					Row Factor	25.21	<0.0001	****	Yes
Column Factor	3.431	<0.0001	****	Yes					Column Factor	3.09	<0.0001	****	Yes
ANOVA table	SS (Type III)	DF	MS	F (DFn, DFd)	P value				ANOVA table	SS (Type III)	DF	MS	F (DFn, DFd)	P value
Interaction	23259	3	7753	F (3, 819) = 233.9	P<0.0001				Interaction	17311	3	5770	F (3, 814) = 90.97	P<0.0001
Row Factor	49564	1	49564	F (1, 819) = 1495	P<0.0001				Row Factor	24306	1	24306	F (1, 814) = 383.2	P<0.0001
Column Factor	3566	3	1189	F (3, 819) = 35.85	P<0.0001				Column Factor	2980	3	993.2	F (3, 814) = 15.66	P<0.0001
Residual	27150	819	33.15						Residual	51634	814	63.43
Tukey's multiple comparisons test	Predicted (LS) mean diff.	95.00% CI of diff.	Below threshold?	Summary	Adjusted P Value				Tukey's multiple comparisons test	Predicted (LS) mean diff.	95.00% CI of diff.	Below threshold?	Summary	Adjusted P Value
EoN:Col-0 vs. EoN:kin10	4.437	2.005 to 6.869	Yes	****	<0.0001				EoN:Col-0 vs. EoN:cat2	1.175	-2.182 to 4.531	No	ns	0.9641
EoN:Col-0 vs. EoN:p35S::KIN10-myc-1#	-2.328	-4.772 to 0.1160	No	ns	0.075				EoN:Col-0 vs. EoN:kin10	7.296	3.955 to 10.64	Yes	****	<0.0001
EoN:Col-0 vs. EoN:p35S::KIN10-myc-3#	-4.83	-7.246 to -2.415	Yes	****	<0.0001				EoN:Col-0 vs. EoN:kin10 cat2	5.807	2.451 to 9.164	Yes	****	<0.0001
EoN:Col-0 vs. Light 1h:Col-0	14.87	12.42 to 17.32	Yes	****	<0.0001				EoN:Col-0 vs. Light 1h:Col-0	17.81	14.44 to 21.18	Yes	****	<0.0001
EoN:Col-0 vs. Light 1h:kin10	2.884	0.4403 to 5.328	Yes	**	0.0085				EoN:Col-0 vs. Light 1h:cat2	22.38	19.04 to 25.73	Yes	****	<0.0001
EoN:Col-0 vs. Light 1h:p35S::KIN10-myc-1#	20.94	18.49 to 23.39	Yes	****	<0.0001				EoN:Col-0 vs. Light 1h:kin10	5.531	2.158 to 8.904	Yes	****	<0.0001
EoN:Col-0 vs. Light 1h:p35S::KIN10-myc-3#	20.53	18.12 to 22.95	Yes	****	<0.0001				EoN:Col-0 vs. Light 1h:kin10 cat2	12.06	8.679 to 15.44	Yes	****	<0.0001
EoN:kin10 vs. EoN:p35S::KIN10-myc-1#	-6.765	-9.203 to -4.327	Yes	****	<0.0001				EoN:cat2 vs. EoN:kin10	6.121	2.765 to 9.477	Yes	****	<0.0001
EoN:kin10 vs. EoN:p35S::KIN10-myc-3#	-9.268	-11.68 to -6.859	Yes	****	<0.0001				EoN:cat2 vs. EoN:kin10 cat2	4.633	1.260 to 8.005	Yes	***	0.0009
EoN:kin10 vs. Light 1h:Col-0	10.44	7.991 to 12.88	Yes	****	<0.0001				EoN:cat2 vs. Light 1h:Col-0	16.64	13.25 to 20.02	Yes	****	<0.0001
EoN:kin10 vs. Light 1h:kin10	-1.553	-3.991 to 0.8850	No	ns	0.5266				EoN:cat2 vs. Light 1h:cat2	21.21	17.85 to 24.57	Yes	****	<0.0001
EoN:kin10 vs. Light 1h:p35S::KIN10-myc-1#	16.5	14.06 to 18.94	Yes	****	<0.0001				EoN:cat2 vs. Light 1h:kin10	4.356	0.9671 to 7.745	Yes	**	0.0026
EoN:kin10 vs. Light 1h:p35S::KIN10-myc-3#	16.09	13.69 to 18.50	Yes	****	<0.0001				EoN:cat2 vs. Light 1h:kin10 cat2	10.89	7.488 to 14.28	Yes	****	<0.0001
EoN:p35S::KIN10-myc-1# vs. EoN:p35S::KIN10-myc-3#	-2.502	-4.924 to -0.08132	Yes	*	0.0369				EoN:kin10 vs. EoN:kin10 cat2	-1.488	-4.845 to 1.868	No	ns	0.8802
EoN:p35S::KIN10-myc-1# vs. Light 1h:Col-0	17.2	14.74 to 19.66	Yes	****	<0.0001				EoN:kin10 vs. Light 1h:Col-0	10.51	7.142 to 13.89	Yes	****	<0.0001
EoN:p35S::KIN10-myc-1# vs. Light 1h:kin10	5.212	2.762 to 7.662	Yes	****	<0.0001				EoN:kin10 vs. Light 1h:cat2	15.09	11.74 to 18.44	Yes	****	<0.0001
EoN:p35S::KIN10-myc-1# vs. Light 1h:p35S::KIN10-myc-1#	23.27	20.81 to 25.72	Yes	****	<0.0001				EoN:kin10 vs. Light 1h:kin10	-1.765	-5.138 to 1.608	No	ns	0.7565
EoN:p35S::KIN10-myc-1# vs. Light 1h:p35S::KIN10-myc-3#	22.86	20.44 to 25.28	Yes	****	<0.0001				EoN:kin10 vs. Light 1h:kin10 cat2	4.765	1.383 to 8.147	Yes	***	0.0005
EoN:p35S::KIN10-myc-3# vs. Light 1h:Col-0	19.7	17.28 to 22.13	Yes	****	<0.0001				EoN:kin10 cat2 vs. Light 1h:Col-0	12	8.614 to 15.39	Yes	****	<0.0001
EoN:p35S::KIN10-myc-3# vs. Light 1h:kin10	7.715	5.294 to 10.14	Yes	****	<0.0001				EoN:kin10 cat2 vs. Light 1h:cat2	16.58	13.21 to 19.94	Yes	****	<0.0001
EoN:p35S::KIN10-myc-3# vs. Light 1h:p35S::KIN10-myc-1#	25.77	23.34 to 28.20	Yes	****	<0.0001				EoN:kin10 cat2 vs. Light 1h:kin10	-0.2763	-3.666 to 3.113	No	ns	>0.9999
EoN:p35S::KIN10-myc-3# vs. Light 1h:p35S::KIN10-myc-3#	25.36	22.97 to 27.75	Yes	****	<0.0001				EoN:kin10 cat2 vs. Light 1h:kin10 cat2	6.254	2.856 to 9.651	Yes	****	<0.0001
Light 1h:Col-0 vs. Light 1h:kin10	-11.99	-14.44 to -9.533	Yes	****	<0.0001				Light 1h:Col-0 vs. Light 1h:cat2	4.574	1.193 to 7.955	Yes	**	0.0011
Light 1h:Col-0 vs. Light 1h:p35S::KIN10-myc-1#	6.065	3.603 to 8.527	Yes	****	<0.0001				Light 1h:Col-0 vs. Light 1h:kin10	-12.28	-15.69 to -8.874	Yes	****	<0.0001
Light 1h:Col-0 vs. Light 1h:p35S::KIN10-myc-3#	5.659	3.232 to 8.086	Yes	****	<0.0001				Light 1h:Col-0 vs. Light 1h:kin10 cat2	-5.75	-9.164 to -2.335	Yes	****	<0.0001
Light 1h:kin10 vs. Light 1h:p35S::KIN10-myc-1#	18.05	15.60 to 20.51	Yes	****	<0.0001				Light 1h:cat2 vs. Light 1h:kin10	-16.85	-20.23 to -13.47	Yes	****	<0.0001
Light 1h:kin10 vs. Light 1h:p35S::KIN10-myc-3#	17.65	15.23 to 20.07	Yes	****	<0.0001				Light 1h:cat2 vs. Light 1h:kin10 cat2	-10.32	-13.71 to -6.934	Yes	****	<0.0001
Light 1h:p35S::KIN10-myc-1# vs. Light 1h:p35S::KIN10-myc-3#	-0.4056	-2.833 to 2.022	No	ns	0.9996				Light 1h:kin10 vs. Light 1h:kin10 cat2	6.53	3.116 to 9.944	Yes	****	<0.0001

## Sheet: Fig 3
Figure 3f								Figure 3j
Two-way ANOVA	Ordinary							Two-way ANOVA	Ordinary
Alpha	0.05							Alpha	0.05
Source of Variation	% of total variation	P value	P value summary	Significant?				Source of Variation	% of total variation	P value	P value summary	Significant?
Interaction	5.802	<0.0001	****	Yes				Interaction	17.39	<0.0001	****	Yes
Row Factor	25.24	<0.0001	****	Yes				Row Factor	24.86	<0.0001	****	Yes
Column Factor	31.9	<0.0001	****	Yes				Column Factor	5.793	<0.0001	****	Yes
ANOVA table	SS (Type III)	DF	MS	F (DFn, DFd)	P value			ANOVA table	SS (Type III)	DF	MS	F (DFn, DFd)	P value
Interaction	0.8904	3	0.2968	F (3, 914) = 47.94	P<0.0001			Interaction	472883	7	67555	F (7, 1663) = 79.34	P<0.0001
Row Factor	3.874	1	3.874	F (1, 914) = 625.6	P<0.0001			Row Factor	675925	1	675925	F (1, 1663) = 793.9	P<0.0001
Column Factor	4.895	3	1.632	F (3, 914) = 263.5	P<0.0001			Column Factor	157507	7	22501	F (7, 1663) = 26.43	P<0.0001
Residual	5.659	914	0.006192					Residual	1415896	1663	851.4
Tukey's multiple comparisons test	Predicted (LS) mean diff.	95.00% CI of diff.	Below threshold?	Summary	Adjusted P Value			Tukey's multiple comparisons test	Predicted (LS) mean diff.	95.00% CI of diff.	Below threshold?	Summary	Adjusted P Value
EoN:Col-0 vs. EoN:bzip30	-0.006633	-0.03809 to 0.02482	No	ns	0.9983			EoN:Col-0 vs. EoN:bzip30	9.228	-4.525 to 22.98	No	ns	0.622
EoN:Col-0 vs. EoN:p35S::KIN10-myc-1#	-0.1425	-0.1740 to -0.1110	Yes	****	<0.0001			EoN:Col-0 vs. EoN:bZIP30-20#	-16.31	-30.12 to -2.487	Yes	**	0.0054
EoN:Col-0 vs. EoN:bzip30 p35S::KIN10-myc 1#	-0.01096	-0.04234 to 0.02043	No	ns	0.9646			EoN:Col-0 vs. EoN:bZIP30-22#	-16.24	-30.06 to -2.426	Yes	**	0.0058
EoN:Col-0 vs. Light 1h:Col-0	-0.2172	-0.2490 to -0.1853	Yes	****	<0.0001			EoN:Col-0 vs. EoN:bZIP30S18/T22A-6#	11.27	-2.521 to 25.05	No	ns	0.2676
EoN:Col-0 vs. Light 1h:bzip30	-0.0864	-0.1178 to -0.05501	Yes	****	<0.0001			EoN:Col-0 vs. EoN:bZIP30S18/T22A-12#	7.204	-6.614 to 21.02	No	ns	0.9204
EoN:Col-0 vs. Light 1h:p35S::KIN10-myc-1#	-0.3018	-0.3330 to -0.2705	Yes	****	<0.0001			EoN:Col-0 vs. EoN:bZIP30S18/T22D-12#	-43.62	-57.44 to -29.80	Yes	****	<0.0001
EoN:Col-0 vs. Light 1h:bzip30 p35S::KIN10-myc 1#	-0.07336	-0.1047 to -0.04204	Yes	****	<0.0001			EoN:Col-0 vs. EoN:bZIP30S18/T22D-25#	-43.52	-57.48 to -29.57	Yes	****	<0.0001
EoN:bzip30 vs. EoN:p35S::KIN10-myc-1#	-0.1358	-0.1674 to -0.1043	Yes	****	<0.0001			EoN:Col-0 vs. Light 1h:Col-0	53.79	40.04 to 67.55	Yes	****	<0.0001
EoN:bzip30 vs. EoN:bzip30 p35S::KIN10-myc 1#	-0.004322	-0.03578 to 0.02713	No	ns	0.9999			EoN:Col-0 vs. Light 1h:bzip30	3.504	-10.35 to 17.36	No	ns	>0.9999
EoN:bzip30 vs. Light 1h:Col-0	-0.2105	-0.2424 to -0.1786	Yes	****	<0.0001			EoN:Col-0 vs. Light 1h:bZIP30-20#	41.58	27.76 to 55.40	Yes	****	<0.0001
EoN:bzip30 vs. Light 1h:bzip30	-0.07977	-0.1112 to -0.04831	Yes	****	<0.0001			EoN:Col-0 vs. Light 1h:bZIP30-22#	43.92	30.10 to 57.74	Yes	****	<0.0001
EoN:bzip30 vs. Light 1h:p35S::KIN10-myc-1#	-0.2952	-0.3265 to -0.2638	Yes	****	<0.0001			EoN:Col-0 vs. Light 1h:bZIP30S18/T22A-6#	9.447	-4.438 to 23.33	No	ns	0.5976
EoN:bzip30 vs. Light 1h:bzip30 p35S::KIN10-myc 1#	-0.06673	-0.09812 to -0.03534	Yes	****	<0.0001			EoN:Col-0 vs. Light 1h:bZIP30S18/T22A-12#	8.992	-4.928 to 22.91	No	ns	0.6853
EoN:p35S::KIN10-myc-1# vs. EoN:bzip30 p35S::KIN10-myc 1#	0.1315	0.1000 to 0.1630	Yes	****	<0.0001			EoN:Col-0 vs. Light 1h:bZIP30S18/T22D-12#	33.88	20.06 to 47.70	Yes	****	<0.0001
EoN:p35S::KIN10-myc-1# vs. Light 1h:Col-0	-0.07468	-0.1066 to -0.04274	Yes	****	<0.0001			EoN:Col-0 vs. Light 1h:bZIP30S18/T22D-25#	33.97	20.28 to 47.66	Yes	****	<0.0001
EoN:p35S::KIN10-myc-1# vs. Light 1h:bzip30	0.05608	0.02455 to 0.08760	Yes	****	<0.0001			EoN:bzip30 vs. EoN:bZIP30-20#	-25.53	-39.29 to -11.78	Yes	****	<0.0001
EoN:p35S::KIN10-myc-1# vs. Light 1h:p35S::KIN10-myc-1#	-0.1593	-0.1907 to -0.1279	Yes	****	<0.0001			EoN:bzip30 vs. EoN:bZIP30-22#	-25.47	-39.23 to -11.72	Yes	****	<0.0001
EoN:p35S::KIN10-myc-1# vs. Light 1h:bzip30 p35S::KIN10-myc 1#	0.06911	0.03766 to 0.1006	Yes	****	<0.0001			EoN:bzip30 vs. EoN:bZIP30S18/T22A-6#	2.037	-11.68 to 15.76	No	ns	>0.9999
EoN:bzip30 p35S::KIN10-myc 1# vs. Light 1h:Col-0	-0.2062	-0.2380 to -0.1744	Yes	****	<0.0001			EoN:bzip30 vs. EoN:bZIP30S18/T22A-12#	-2.024	-15.78 to 11.73	No	ns	>0.9999
EoN:bzip30 p35S::KIN10-myc 1# vs. Light 1h:bzip30	-0.07544	-0.1068 to -0.04406	Yes	****	<0.0001			EoN:bzip30 vs. EoN:bZIP30S18/T22D-12#	-52.85	-66.60 to -39.09	Yes	****	<0.0001
EoN:bzip30 p35S::KIN10-myc 1# vs. Light 1h:p35S::KIN10-myc-1#	-0.2908	-0.3221 to -0.2596	Yes	****	<0.0001			EoN:bzip30 vs. EoN:bZIP30S18/T22D-25#	-52.75	-66.64 to -38.86	Yes	****	<0.0001
EoN:bzip30 p35S::KIN10-myc 1# vs. Light 1h:bzip30 p35S::KIN10-myc 1#	-0.06241	-0.09373 to -0.03109	Yes	****	<0.0001			EoN:bzip30 vs. Light 1h:Col-0	44.56	30.88 to 58.25	Yes	****	<0.0001
Light 1h:Col-0 vs. Light 1h:bzip30	0.1308	0.09895 to 0.1626	Yes	****	<0.0001			EoN:bzip30 vs. Light 1h:bzip30	-5.724	-19.51 to 8.063	No	ns	0.9895
Light 1h:Col-0 vs. Light 1h:p35S::KIN10-myc-1#	-0.08462	-0.1163 to -0.05294	Yes	****	<0.0001			EoN:bzip30 vs. Light 1h:bZIP30-20#	32.35	18.60 to 46.11	Yes	****	<0.0001
Light 1h:Col-0 vs. Light 1h:bzip30 p35S::KIN10-myc 1#	0.1438	0.1121 to 0.1755	Yes	****	<0.0001			EoN:bzip30 vs. Light 1h:bZIP30-22#	34.69	20.94 to 48.44	Yes	****	<0.0001
Light 1h:bzip30 vs. Light 1h:p35S::KIN10-myc-1#	-0.2154	-0.2466 to -0.1841	Yes	****	<0.0001			EoN:bzip30 vs. Light 1h:bZIP30S18/T22A-6#	0.2189	-13.60 to 14.04	No	ns	>0.9999
Light 1h:bzip30 vs. Light 1h:bzip30 p35S::KIN10-myc 1#	0.01304	-0.01828 to 0.04436	No	ns	0.9117			EoN:bzip30 vs. Light 1h:bZIP30S18/T22A-12#	-0.2364	-14.09 to 13.62	No	ns	>0.9999
Light 1h:p35S::KIN10-myc-1# vs. Light 1h:bzip30 p35S::KIN10-myc 1#	0.2284	0.1972 to 0.2596	Yes	****	<0.0001			EoN:bzip30 vs. Light 1h:bZIP30S18/T22D-12#	24.65	10.90 to 38.41	Yes	****	<0.0001
								EoN:bzip30 vs. Light 1h:bZIP30S18/T22D-25#	24.74	11.12 to 38.37	Yes	****	<0.0001
								EoN:bZIP30-20# vs. EoN:bZIP30-22#	0.0615	-13.76 to 13.88	No	ns	>0.9999
Figure 3g								EoN:bZIP30-20# vs. EoN:bZIP30S18/T22A-6#	27.57	13.78 to 41.36	Yes	****	<0.0001
Two-way ANOVA	Ordinary							EoN:bZIP30-20# vs. EoN:bZIP30S18/T22A-12#	23.51	9.691 to 37.33	Yes	****	<0.0001
Alpha	0.05							EoN:bZIP30-20# vs. EoN:bZIP30S18/T22D-12#	-27.31	-41.13 to -13.50	Yes	****	<0.0001
								EoN:bZIP30-20# vs. EoN:bZIP30S18/T22D-25#	-27.22	-41.17 to -13.26	Yes	****	<0.0001
Source of Variation	% of total variation	P value	P value summary	Significant?				EoN:bZIP30-20# vs. Light 1h:Col-0	70.1	56.34 to 83.85	Yes	****	<0.0001
Interaction	15.66	<0.0001	****	Yes				EoN:bZIP30-20# vs. Light 1h:bzip30	19.81	5.958 to 33.66	Yes	***	0.0001
Row Factor	30.06	<0.0001	****	Yes				EoN:bZIP30-20# vs. Light 1h:bZIP30-20#	57.89	44.07 to 71.70	Yes	****	<0.0001
Column Factor	19.5	<0.0001	****	Yes				EoN:bZIP30-20# vs. Light 1h:bZIP30-22#	60.22	46.41 to 74.04	Yes	****	<0.0001
								EoN:bZIP30-20# vs. Light 1h:bZIP30S18/T22A-6#	25.75	11.87 to 39.64	Yes	****	<0.0001
ANOVA table	SS (Type III)	DF	MS	F (DFn, DFd)	P value			EoN:bZIP30-20# vs. Light 1h:bZIP30S18/T22A-12#	25.3	11.38 to 39.22	Yes	****	<0.0001
Interaction	17532	3	5844	F (3, 832) = 124.6	P<0.0001			EoN:bZIP30-20# vs. Light 1h:bZIP30S18/T22D-12#	50.19	36.37 to 64.00	Yes	****	<0.0001
Row Factor	33645	1	33645	F (1, 832) = 717.5	P<0.0001			EoN:bZIP30-20# vs. Light 1h:bZIP30S18/T22D-25#	50.28	36.59 to 63.97	Yes	****	<0.0001
Column Factor	21825	3	7275	F (3, 832) = 155.1	P<0.0001			EoN:bZIP30-22# vs. EoN:bZIP30S18/T22A-6#	27.51	13.72 to 41.29	Yes	****	<0.0001
Residual	39016	832	46.89					EoN:bZIP30-22# vs. EoN:bZIP30S18/T22A-12#	23.45	9.630 to 37.27	Yes	****	<0.0001
								EoN:bZIP30-22# vs. EoN:bZIP30S18/T22D-12#	-27.38	-41.19 to -13.56	Yes	****	<0.0001
Tukey's multiple comparisons test	Predicted (LS) mean diff.	95.00% CI of diff.	Below threshold?	Summary	Adjusted P Value			EoN:bZIP30-22# vs. EoN:bZIP30S18/T22D-25#	-27.28	-41.23 to -13.32	Yes	****	<0.0001
								EoN:bZIP30-22# vs. Light 1h:Col-0	70.04	56.28 to 83.79	Yes	****	<0.0001
EoN:Col-0 vs. EoN:bzip30	-3.427	-6.313 to -0.5418	Yes	**	0.0078			EoN:bZIP30-22# vs. Light 1h:bzip30	19.75	5.897 to 33.60	Yes	***	0.0001
EoN:Col-0 vs. EoN:p35S::KIN10-myc-1#	-5.818	-8.697 to -2.939	Yes	****	<0.0001			EoN:bZIP30-22# vs. Light 1h:bZIP30-20#	57.82	44.01 to 71.64	Yes	****	<0.0001
EoN:Col-0 vs. EoN:bzip30 p35S::KIN10-myc 1#	-5.752	-8.618 to -2.887	Yes	****	<0.0001			EoN:bZIP30-22# vs. Light 1h:bZIP30-22#	60.16	46.34 to 73.98	Yes	****	<0.0001
EoN:Col-0 vs. Light 1h:Col-0	16.1	13.19 to 19.01	Yes	****	<0.0001			EoN:bZIP30-22# vs. Light 1h:bZIP30S18/T22A-6#	25.69	11.81 to 39.58	Yes	****	<0.0001
EoN:Col-0 vs. Light 1h:bzip30	0.3965	-2.503 to 3.296	No	ns	>0.9999			EoN:bZIP30-22# vs. Light 1h:bZIP30S18/T22A-12#	25.24	11.32 to 39.16	Yes	****	<0.0001
EoN:Col-0 vs. Light 1h:p35S::KIN10-myc-1#	20.2	17.32 to 23.08	Yes	****	<0.0001			EoN:bZIP30-22# vs. Light 1h:bZIP30S18/T22D-12#	50.12	36.31 to 63.94	Yes	****	<0.0001
EoN:Col-0 vs. Light 1h:bzip30 p35S::KIN10-myc 1#	-1.055	-3.928 to 1.817	No	ns	0.9533			EoN:bZIP30-22# vs. Light 1h:bZIP30S18/T22D-25#	50.21	36.52 to 63.91	Yes	****	<0.0001
EoN:bzip30 vs. EoN:p35S::KIN10-myc-1#	-2.391	-5.256 to 0.4744	No	ns	0.182			EoN:bZIP30S18/T22A-6# vs. EoN:bZIP30S18/T22A-12#	-4.061	-17.85 to 9.725	No	ns	0.9998
EoN:bzip30 vs. EoN:bzip30 p35S::KIN10-myc 1#	-2.325	-5.177 to 0.5269	No	ns	0.2066			EoN:bZIP30S18/T22A-6# vs. EoN:bZIP30S18/T22D-12#	-54.88	-68.67 to -41.10	Yes	****	<0.0001
EoN:bzip30 vs. Light 1h:Col-0	19.53	16.63 to 22.42	Yes	****	<0.0001			EoN:bZIP30S18/T22A-6# vs. EoN:bZIP30S18/T22D-25#	-54.79	-68.71 to -40.87	Yes	****	<0.0001
EoN:bzip30 vs. Light 1h:bzip30	3.824	0.9383 to 6.710	Yes	**	0.0016			EoN:bZIP30S18/T22A-6# vs. Light 1h:Col-0	42.53	28.81 to 56.25	Yes	****	<0.0001
EoN:bzip30 vs. Light 1h:p35S::KIN10-myc-1#	23.63	20.76 to 26.49	Yes	****	<0.0001			EoN:bZIP30S18/T22A-6# vs. Light 1h:bzip30	-7.761	-21.58 to 6.058	No	ns	0.8633
EoN:bzip30 vs. Light 1h:bzip30 p35S::KIN10-myc 1#	2.372	-0.4862 to 5.231	No	ns	0.1876			EoN:bZIP30S18/T22A-6# vs. Light 1h:bZIP30-20#	30.32	16.53 to 44.10	Yes	****	<0.0001
EoN:p35S::KIN10-myc-1# vs. EoN:bzip30 p35S::KIN10-myc 1#	0.06578	-2.779 to 2.911	No	ns	>0.9999			EoN:bZIP30S18/T22A-6# vs. Light 1h:bZIP30-22#	32.65	18.87 to 46.44	Yes	****	<0.0001
EoN:p35S::KIN10-myc-1# vs. Light 1h:Col-0	21.92	19.03 to 24.80	Yes	****	<0.0001			EoN:bZIP30S18/T22A-6# vs. Light 1h:bZIP30S18/T22A-6#	-1.818	-15.67 to 12.04	No	ns	>0.9999
EoN:p35S::KIN10-myc-1# vs. Light 1h:bzip30	6.215	3.336 to 9.094	Yes	****	<0.0001			EoN:bZIP30S18/T22A-6# vs. Light 1h:bZIP30S18/T22A-12#	-2.273	-16.16 to 11.61	No	ns	>0.9999
EoN:p35S::KIN10-myc-1# vs. Light 1h:p35S::KIN10-myc-1#	26.02	23.16 to 28.88	Yes	****	<0.0001			EoN:bZIP30S18/T22A-6# vs. Light 1h:bZIP30S18/T22D-12#	22.62	8.830 to 36.40	Yes	****	<0.0001
EoN:p35S::KIN10-myc-1# vs. Light 1h:bzip30 p35S::KIN10-myc 1#	4.763	1.911 to 7.615	Yes	****	<0.0001			EoN:bZIP30S18/T22A-6# vs. Light 1h:bZIP30S18/T22D-25#	22.71	9.047 to 36.36	Yes	****	<0.0001
EoN:bzip30 p35S::KIN10-myc 1# vs. Light 1h:Col-0	21.85	18.98 to 24.72	Yes	****	<0.0001			EoN:bZIP30S18/T22A-12# vs. EoN:bZIP30S18/T22D-12#	-50.82	-64.64 to -37.01	Yes	****	<0.0001
EoN:bzip30 p35S::KIN10-myc 1# vs. Light 1h:bzip30	6.149	3.283 to 9.015	Yes	****	<0.0001			EoN:bZIP30S18/T22A-12# vs. EoN:bZIP30S18/T22D-25#	-50.73	-64.68 to -36.77	Yes	****	<0.0001
EoN:bzip30 p35S::KIN10-myc 1# vs. Light 1h:p35S::KIN10-myc-1#	25.95	23.11 to 28.80	Yes	****	<0.0001			EoN:bZIP30S18/T22A-12# vs. Light 1h:Col-0	46.59	32.83 to 60.34	Yes	****	<0.0001
EoN:bzip30 p35S::KIN10-myc 1# vs. Light 1h:bzip30 p35S::KIN10-myc 1#	4.697	1.859 to 7.535	Yes	****	<0.0001			EoN:bZIP30S18/T22A-12# vs. Light 1h:bzip30	-3.7	-17.55 to 10.15	No	ns	>0.9999
Light 1h:Col-0 vs. Light 1h:bzip30	-15.7	-18.61 to -12.80	Yes	****	<0.0001			EoN:bZIP30S18/T22A-12# vs. Light 1h:bZIP30-20#	34.38	20.56 to 48.19	Yes	****	<0.0001
Light 1h:Col-0 vs. Light 1h:p35S::KIN10-myc-1#	4.102	1.216 to 6.988	Yes	***	0.0005			EoN:bZIP30S18/T22A-12# vs. Light 1h:bZIP30-22#	36.71	22.90 to 50.53	Yes	****	<0.0001
Light 1h:Col-0 vs. Light 1h:bzip30 p35S::KIN10-myc 1#	-17.15	-20.03 to -14.27	Yes	****	<0.0001			EoN:bZIP30S18/T22A-12# vs. Light 1h:bZIP30S18/T22A-6#	2.243	-11.64 to 16.13	No	ns	>0.9999
Light 1h:bzip30 vs. Light 1h:p35S::KIN10-myc-1#	19.8	16.93 to 22.68	Yes	****	<0.0001			EoN:bZIP30S18/T22A-12# vs. Light 1h:bZIP30S18/T22A-12#	1.788	-12.13 to 15.71	No	ns	>0.9999
Light 1h:bzip30 vs. Light 1h:bzip30 p35S::KIN10-myc 1#	-1.452	-4.324 to 1.421	No	ns	0.7878			EoN:bZIP30S18/T22A-12# vs. Light 1h:bZIP30S18/T22D-12#	26.68	12.86 to 40.49	Yes	****	<0.0001
Light 1h:p35S::KIN10-myc-1# vs. Light 1h:bzip30 p35S::KIN10-myc 1#	-21.26	-24.11 to -18.40	Yes	****	<0.0001			EoN:bZIP30S18/T22A-12# vs. Light 1h:bZIP30S18/T22D-25#	26.77	13.08 to 40.46	Yes	****	<0.0001
								EoN:bZIP30S18/T22D-12# vs. EoN:bZIP30S18/T22D-25#	0.09699	-13.86 to 14.05	No	ns	>0.9999
								EoN:bZIP30S18/T22D-12# vs. Light 1h:Col-0	97.41	83.66 to 111.2	Yes	****	<0.0001
								EoN:bZIP30S18/T22D-12# vs. Light 1h:bzip30	47.12	33.27 to 60.98	Yes	****	<0.0001
								EoN:bZIP30S18/T22D-12# vs. Light 1h:bZIP30-20#	85.2	71.38 to 99.02	Yes	****	<0.0001
								EoN:bZIP30S18/T22D-12# vs. Light 1h:bZIP30-22#	87.54	73.72 to 101.4	Yes	****	<0.0001
								EoN:bZIP30S18/T22D-12# vs. Light 1h:bZIP30S18/T22A-6#	53.07	39.18 to 66.95	Yes	****	<0.0001
								EoN:bZIP30S18/T22D-12# vs. Light 1h:bZIP30S18/T22A-12#	52.61	38.69 to 66.53	Yes	****	<0.0001
								EoN:bZIP30S18/T22D-12# vs. Light 1h:bZIP30S18/T22D-12#	77.5	63.68 to 91.32	Yes	****	<0.0001
								EoN:bZIP30S18/T22D-12# vs. Light 1h:bZIP30S18/T22D-25#	77.59	63.90 to 91.28	Yes	****	<0.0001
								EoN:bZIP30S18/T22D-25# vs. Light 1h:Col-0	97.31	83.42 to 111.2	Yes	****	<0.0001
								EoN:bZIP30S18/T22D-25# vs. Light 1h:bzip30	47.03	33.04 to 61.01	Yes	****	<0.0001
								EoN:bZIP30S18/T22D-25# vs. Light 1h:bZIP30-20#	85.1	71.15 to 99.06	Yes	****	<0.0001
								EoN:bZIP30S18/T22D-25# vs. Light 1h:bZIP30-22#	87.44	73.49 to 101.4	Yes	****	<0.0001
								EoN:bZIP30S18/T22D-25# vs. Light 1h:bZIP30S18/T22A-6#	52.97	38.95 to 66.99	Yes	****	<0.0001
								EoN:bZIP30S18/T22D-25# vs. Light 1h:bZIP30S18/T22A-12#	52.51	38.46 to 66.57	Yes	****	<0.0001
								EoN:bZIP30S18/T22D-25# vs. Light 1h:bZIP30S18/T22D-12#	77.4	63.45 to 91.36	Yes	****	<0.0001
								EoN:bZIP30S18/T22D-25# vs. Light 1h:bZIP30S18/T22D-25#	77.49	63.66 to 91.32	Yes	****	<0.0001
								Light 1h:Col-0 vs. Light 1h:bzip30	-50.29	-64.07 to -36.50	Yes	****	<0.0001
								Light 1h:Col-0 vs. Light 1h:bZIP30-20#	-12.21	-25.97 to 1.542	No	ns	0.1509
								Light 1h:Col-0 vs. Light 1h:bZIP30-22#	-9.874	-23.63 to 3.879	No	ns	0.4995
								Light 1h:Col-0 vs. Light 1h:bZIP30S18/T22A-6#	-44.34	-58.17 to -30.52	Yes	****	<0.0001
								Light 1h:Col-0 vs. Light 1h:bZIP30S18/T22A-12#	-44.8	-58.66 to -30.94	Yes	****	<0.0001
								Light 1h:Col-0 vs. Light 1h:bZIP30S18/T22D-12#	-19.91	-33.66 to -6.158	Yes	****	<0.0001
								Light 1h:Col-0 vs. Light 1h:bZIP30S18/T22D-25#	-19.82	-33.45 to -6.196	Yes	****	<0.0001
								Light 1h:bzip30 vs. Light 1h:bZIP30-20#	38.08	24.22 to 51.93	Yes	****	<0.0001
								Light 1h:bzip30 vs. Light 1h:bZIP30-22#	40.41	26.56 to 54.27	Yes	****	<0.0001
								Light 1h:bzip30 vs. Light 1h:bZIP30S18/T22A-6#	5.943	-7.975 to 19.86	No	ns	0.9861
								Light 1h:bzip30 vs. Light 1h:bZIP30S18/T22A-12#	5.488	-8.465 to 19.44	No	ns	0.9939
								Light 1h:bzip30 vs. Light 1h:bZIP30S18/T22D-12#	30.38	16.53 to 44.23	Yes	****	<0.0001
								Light 1h:bzip30 vs. Light 1h:bZIP30S18/T22D-25#	30.47	16.74 to 44.19	Yes	****	<0.0001
								Light 1h:bZIP30-20# vs. Light 1h:bZIP30-22#	2.338	-11.48 to 16.16	No	ns	>0.9999
								Light 1h:bZIP30-20# vs. Light 1h:bZIP30S18/T22A-6#	-32.13	-46.02 to -18.25	Yes	****	<0.0001
								Light 1h:bZIP30-20# vs. Light 1h:bZIP30S18/T22A-12#	-32.59	-46.51 to -18.67	Yes	****	<0.0001
								Light 1h:bZIP30-20# vs. Light 1h:bZIP30S18/T22D-12#	-7.699	-21.52 to 6.119	No	ns	0.8705
								Light 1h:bZIP30-20# vs. Light 1h:bZIP30S18/T22D-25#	-7.61	-21.30 to 6.081	No	ns	0.8727
								Light 1h:bZIP30-22# vs. Light 1h:bZIP30S18/T22A-6#	-34.47	-48.36 to -20.59	Yes	****	<0.0001
								Light 1h:bZIP30-22# vs. Light 1h:bZIP30S18/T22A-12#	-34.93	-48.85 to -21.01	Yes	****	<0.0001
								Light 1h:bZIP30-22# vs. Light 1h:bZIP30S18/T22D-12#	-10.04	-23.86 to 3.781	No	ns	0.4777
								Light 1h:bZIP30-22# vs. Light 1h:bZIP30S18/T22D-25#	-9.947	-23.64 to 3.744	No	ns	0.4772
								Light 1h:bZIP30S18/T22A-6# vs. Light 1h:bZIP30S18/T22A-12#	-0.4553	-14.44 to 13.53	No	ns	>0.9999
								Light 1h:bZIP30S18/T22A-6# vs. Light 1h:bZIP30S18/T22D-12#	24.43	10.55 to 38.32	Yes	****	<0.0001
								Light 1h:bZIP30S18/T22A-6# vs. Light 1h:bZIP30S18/T22D-25#	24.52	10.76 to 38.28	Yes	****	<0.0001
								Light 1h:bZIP30S18/T22A-12# vs. Light 1h:bZIP30S18/T22D-12#	24.89	10.97 to 38.81	Yes	****	<0.0001
								Light 1h:bZIP30S18/T22A-12# vs. Light 1h:bZIP30S18/T22D-25#	24.98	11.19 to 38.77	Yes	****	<0.0001
								Light 1h:bZIP30S18/T22D-12# vs. Light 1h:bZIP30S18/T22D-25#	0.08966	-13.60 to 13.78	No	ns	>0.9999
								Figure 3k
								Two-way ANOVA	Ordinary
								Alpha	0.05
								Source of Variation	% of total variation	P value	P value summary	Significant?
								Interaction	8.277	<0.0001	****	Yes
								Row Factor	36.49	<0.0001	****	Yes
								Column Factor	15.6	<0.0001	****	Yes
								ANOVA table	SS (Type III)	DF	MS	F (DFn, DFd)	P value
								Interaction	1.8	7	0.2572	F (7, 1770) = 52.50	P<0.0001
								Row Factor	7.937	1	7.937	F (1, 1770) = 1620	P<0.0001
								Column Factor	3.393	7	0.4847	F (7, 1770) = 98.95	P<0.0001
								Residual	8.671	1770	0.004899
								Tukey's multiple comparisons test	Predicted (LS) mean diff.	95.00% CI of diff.	Below threshold?	Summary	Adjusted P Value
								EoN:Col-0 vs. EoN:bzip30	0.002868	-0.02945 to 0.03518	No	ns	>0.9999
								EoN:Col-0 vs. EoN:bZIP30-20#	-0.005985	-0.03852 to 0.02654	No	ns	>0.9999
								EoN:Col-0 vs. EoN:bZIP30-22#	0.00321	-0.02883 to 0.03525	No	ns	>0.9999
								EoN:Col-0 vs. EoN:bZIP30S18/T22A-6#	-0.004385	-0.03714 to 0.02837	No	ns	>0.9999
								EoN:Col-0 vs. EoN:bZIP30S18/T22A-12#	0.002263	-0.03027 to 0.03479	No	ns	>0.9999
								EoN:Col-0 vs. EoN:bZIP30S18/T22D-12#	-0.04657	-0.07875 to -0.01439	Yes	****	<0.0001
								EoN:Col-0 vs. EoN:bZIP30S18/T22D-25#	-0.06311	-0.09535 to -0.03086	Yes	****	<0.0001
								EoN:Col-0 vs. Light 1h:Col-0	-0.209	-0.2415 to -0.1766	Yes	****	<0.0001
								EoN:Col-0 vs. Light 1h:bzip30	-0.05578	-0.08796 to -0.02360	Yes	****	<0.0001
								EoN:Col-0 vs. Light 1h:bZIP30-20#	-0.1953	-0.2279 to -0.1628	Yes	****	<0.0001
								EoN:Col-0 vs. Light 1h:bZIP30-22#	-0.1954	-0.2280 to -0.1628	Yes	****	<0.0001
								EoN:Col-0 vs. Light 1h:bZIP30S18/T22A-6#	-0.05337	-0.08548 to -0.02126	Yes	****	<0.0001
								EoN:Col-0 vs. Light 1h:bZIP30S18/T22A-12#	-0.05553	-0.08829 to -0.02278	Yes	****	<0.0001
								EoN:Col-0 vs. Light 1h:bZIP30S18/T22D-12#	-0.1898	-0.2223 to -0.1573	Yes	****	<0.0001
								EoN:Col-0 vs. Light 1h:bZIP30S18/T22D-25#	-0.2246	-0.2568 to -0.1923	Yes	****	<0.0001
								EoN:bzip30 vs. EoN:bZIP30-20#	-0.008854	-0.04102 to 0.02331	No	ns	>0.9999
								EoN:bzip30 vs. EoN:bZIP30-22#	0.0003419	-0.03133 to 0.03202	No	ns	>0.9999
								EoN:bzip30 vs. EoN:bZIP30S18/T22A-6#	-0.007254	-0.03965 to 0.02514	No	ns	>0.9999
								EoN:bzip30 vs. EoN:bZIP30S18/T22A-12#	-0.0006049	-0.03277 to 0.03156	No	ns	>0.9999
								EoN:bzip30 vs. EoN:bZIP30S18/T22D-12#	-0.04944	-0.08125 to -0.01763	Yes	****	<0.0001
								EoN:bzip30 vs. EoN:bZIP30S18/T22D-25#	-0.06598	-0.09785 to -0.03410	Yes	****	<0.0001
								EoN:bzip30 vs. Light 1h:Col-0	-0.2119	-0.2440 to -0.1798	Yes	****	<0.0001
								EoN:bzip30 vs. Light 1h:bzip30	-0.05865	-0.09045 to -0.02684	Yes	****	<0.0001
								EoN:bzip30 vs. Light 1h:bZIP30-20#	-0.1982	-0.2304 to -0.1660	Yes	****	<0.0001
								EoN:bzip30 vs. Light 1h:bZIP30-22#	-0.1982	-0.2305 to -0.1660	Yes	****	<0.0001
								EoN:bzip30 vs. Light 1h:bZIP30S18/T22A-6#	-0.05624	-0.08798 to -0.02450	Yes	****	<0.0001
								EoN:bzip30 vs. Light 1h:bZIP30S18/T22A-12#	-0.0584	-0.09079 to -0.02601	Yes	****	<0.0001
								EoN:bzip30 vs. Light 1h:bZIP30S18/T22D-12#	-0.1927	-0.2248 to -0.1605	Yes	****	<0.0001
								EoN:bzip30 vs. Light 1h:bZIP30S18/T22D-25#	-0.2274	-0.2593 to -0.1956	Yes	****	<0.0001
								EoN:bZIP30-20# vs. EoN:bZIP30-22#	0.009196	-0.02270 to 0.04109	No	ns	0.9998
								EoN:bZIP30-20# vs. EoN:bZIP30S18/T22A-6#	0.0016	-0.03101 to 0.03421	No	ns	>0.9999
								EoN:bZIP30-20# vs. EoN:bZIP30S18/T22A-12#	0.008249	-0.02413 to 0.04063	No	ns	>0.9999
								EoN:bZIP30-20# vs. EoN:bZIP30S18/T22D-12#	-0.04058	-0.07261 to -0.008558	Yes	**	0.0016
								EoN:bZIP30-20# vs. EoN:bZIP30S18/T22D-25#	-0.05712	-0.08922 to -0.02503	Yes	****	<0.0001
								EoN:bZIP30-20# vs. Light 1h:Col-0	-0.203	-0.2353 to -0.1707	Yes	****	<0.0001
								EoN:bZIP30-20# vs. Light 1h:bzip30	-0.04979	-0.08182 to -0.01777	Yes	****	<0.0001
								EoN:bZIP30-20# vs. Light 1h:bZIP30-20#	-0.1893	-0.2217 to -0.1570	Yes	****	<0.0001
								EoN:bZIP30-20# vs. Light 1h:bZIP30-22#	-0.1894	-0.2218 to -0.1569	Yes	****	<0.0001
								EoN:bZIP30-20# vs. Light 1h:bZIP30S18/T22A-6#	-0.04739	-0.07934 to -0.01543	Yes	****	<0.0001
								EoN:bZIP30-20# vs. Light 1h:bZIP30S18/T22A-12#	-0.04955	-0.08215 to -0.01694	Yes	****	<0.0001
								EoN:bZIP30-20# vs. Light 1h:bZIP30S18/T22D-12#	-0.1838	-0.2162 to -0.1514	Yes	****	<0.0001
								EoN:bZIP30-20# vs. Light 1h:bZIP30S18/T22D-25#	-0.2186	-0.2507 to -0.1865	Yes	****	<0.0001
								EoN:bZIP30-22# vs. EoN:bZIP30S18/T22A-6#	-0.007595	-0.03972 to 0.02453	No	ns	>0.9999
								EoN:bZIP30-22# vs. EoN:bZIP30S18/T22A-12#	-0.0009468	-0.03284 to 0.03095	No	ns	>0.9999
								EoN:bZIP30-22# vs. EoN:bZIP30S18/T22D-12#	-0.04978	-0.08131 to -0.01825	Yes	****	<0.0001
								EoN:bZIP30-22# vs. EoN:bZIP30S18/T22D-25#	-0.06632	-0.09792 to -0.03472	Yes	****	<0.0001
								EoN:bZIP30-22# vs. Light 1h:Col-0	-0.2122	-0.2441 to -0.1804	Yes	****	<0.0001
								EoN:bZIP30-22# vs. Light 1h:bzip30	-0.05899	-0.09052 to -0.02746	Yes	****	<0.0001
								EoN:bZIP30-22# vs. Light 1h:bZIP30-20#	-0.1985	-0.2304 to -0.1666	Yes	****	<0.0001
								EoN:bZIP30-22# vs. Light 1h:bZIP30-22#	-0.1986	-0.2305 to -0.1666	Yes	****	<0.0001
								EoN:bZIP30-22# vs. Light 1h:bZIP30S18/T22A-6#	-0.05658	-0.08805 to -0.02512	Yes	****	<0.0001
								EoN:bZIP30-22# vs. Light 1h:bZIP30S18/T22A-12#	-0.05874	-0.09086 to -0.02662	Yes	****	<0.0001
								EoN:bZIP30-22# vs. Light 1h:bZIP30S18/T22D-12#	-0.193	-0.2249 to -0.1611	Yes	****	<0.0001
								EoN:bZIP30-22# vs. Light 1h:bZIP30S18/T22D-25#	-0.2278	-0.2594 to -0.1962	Yes	****	<0.0001
								EoN:bZIP30S18/T22A-6# vs. EoN:bZIP30S18/T22A-12#	0.006649	-0.02596 to 0.03925	No	ns	>0.9999
								EoN:bZIP30S18/T22A-6# vs. EoN:bZIP30S18/T22D-12#	-0.04218	-0.07444 to -0.009930	Yes	***	0.0008
								EoN:bZIP30S18/T22A-6# vs. EoN:bZIP30S18/T22D-25#	-0.05872	-0.09105 to -0.02640	Yes	****	<0.0001
								EoN:bZIP30S18/T22A-6# vs. Light 1h:Col-0	-0.2046	-0.2372 to -0.1721	Yes	****	<0.0001
								EoN:bZIP30S18/T22A-6# vs. Light 1h:bzip30	-0.05139	-0.08365 to -0.01914	Yes	****	<0.0001
								EoN:bZIP30S18/T22A-6# vs. Light 1h:bZIP30-20#	-0.1909	-0.2235 to -0.1583	Yes	****	<0.0001
								EoN:bZIP30S18/T22A-6# vs. Light 1h:bZIP30-22#	-0.191	-0.2237 to -0.1583	Yes	****	<0.0001
								EoN:bZIP30S18/T22A-6# vs. Light 1h:bZIP30S18/T22A-6#	-0.04899	-0.08117 to -0.01680	Yes	****	<0.0001
								EoN:bZIP30S18/T22A-6# vs. Light 1h:bZIP30S18/T22A-12#	-0.05115	-0.08398 to -0.01831	Yes	****	<0.0001
								EoN:bZIP30S18/T22A-6# vs. Light 1h:bZIP30S18/T22D-12#	-0.1854	-0.2180 to -0.1528	Yes	****	<0.0001
								EoN:bZIP30S18/T22A-6# vs. Light 1h:bZIP30S18/T22D-25#	-0.2202	-0.2525 to -0.1879	Yes	****	<0.0001
								EoN:bZIP30S18/T22A-12# vs. EoN:bZIP30S18/T22D-12#	-0.04883	-0.08086 to -0.01681	Yes	****	<0.0001
								EoN:bZIP30S18/T22A-12# vs. EoN:bZIP30S18/T22D-25#	-0.06537	-0.09747 to -0.03328	Yes	****	<0.0001
								EoN:bZIP30S18/T22A-12# vs. Light 1h:Col-0	-0.2113	-0.2436 to -0.1790	Yes	****	<0.0001
								EoN:bZIP30S18/T22A-12# vs. Light 1h:bzip30	-0.05804	-0.09007 to -0.02602	Yes	****	<0.0001
								EoN:bZIP30S18/T22A-12# vs. Light 1h:bZIP30-20#	-0.1976	-0.2300 to -0.1652	Yes	****	<0.0001
								EoN:bZIP30S18/T22A-12# vs. Light 1h:bZIP30-22#	-0.1976	-0.2301 to -0.1652	Yes	****	<0.0001
								EoN:bZIP30S18/T22A-12# vs. Light 1h:bZIP30S18/T22A-6#	-0.05563	-0.08759 to -0.02368	Yes	****	<0.0001
								EoN:bZIP30S18/T22A-12# vs. Light 1h:bZIP30S18/T22A-12#	-0.05779	-0.09040 to -0.02519	Yes	****	<0.0001
								EoN:bZIP30S18/T22A-12# vs. Light 1h:bZIP30S18/T22D-12#	-0.1921	-0.2244 to -0.1597	Yes	****	<0.0001
								EoN:bZIP30S18/T22A-12# vs. Light 1h:bZIP30S18/T22D-25#	-0.2268	-0.2589 to -0.1947	Yes	****	<0.0001
								EoN:bZIP30S18/T22D-12# vs. EoN:bZIP30S18/T22D-25#	-0.01654	-0.04828 to 0.01520	No	ns	0.9208
								EoN:bZIP30S18/T22D-12# vs. Light 1h:Col-0	-0.1625	-0.1944 to -0.1305	Yes	****	<0.0001
								EoN:bZIP30S18/T22D-12# vs. Light 1h:bzip30	-0.009208	-0.04088 to 0.02246	No	ns	0.9998
								EoN:bZIP30S18/T22D-12# vs. Light 1h:bZIP30-20#	-0.1488	-0.1808 to -0.1167	Yes	****	<0.0001
								EoN:bZIP30S18/T22D-12# vs. Light 1h:bZIP30-22#	-0.1488	-0.1809 to -0.1167	Yes	****	<0.0001
								EoN:bZIP30S18/T22D-12# vs. Light 1h:bZIP30S18/T22A-6#	-0.006801	-0.03840 to 0.02480	No	ns	>0.9999
								EoN:bZIP30S18/T22D-12# vs. Light 1h:bZIP30S18/T22A-12#	-0.008961	-0.04122 to 0.02329	No	ns	0.9999
								EoN:bZIP30S18/T22D-12# vs. Light 1h:bZIP30S18/T22D-12#	-0.1432	-0.1753 to -0.1112	Yes	****	<0.0001
								EoN:bZIP30S18/T22D-12# vs. Light 1h:bZIP30S18/T22D-25#	-0.178	-0.2097 to -0.1463	Yes	****	<0.0001
								EoN:bZIP30S18/T22D-25# vs. Light 1h:Col-0	-0.1459	-0.1779 to -0.1139	Yes	****	<0.0001
								EoN:bZIP30S18/T22D-25# vs. Light 1h:bzip30	0.00733	-0.02441 to 0.03907	No	ns	>0.9999
								EoN:bZIP30S18/T22D-25# vs. Light 1h:bZIP30-20#	-0.1322	-0.1643 to -0.1001	Yes	****	<0.0001
								EoN:bZIP30S18/T22D-25# vs. Light 1h:bZIP30-22#	-0.1322	-0.1644 to -0.1001	Yes	****	<0.0001
								EoN:bZIP30S18/T22D-25# vs. Light 1h:bZIP30S18/T22A-6#	0.009737	-0.02193 to 0.04141	No	ns	0.9996
								EoN:bZIP30S18/T22D-25# vs. Light 1h:bZIP30S18/T22A-12#	0.007578	-0.02475 to 0.03990	No	ns	>0.9999
								EoN:bZIP30S18/T22D-25# vs. Light 1h:bZIP30S18/T22D-12#	-0.1267	-0.1588 to -0.09460	Yes	****	<0.0001
								EoN:bZIP30S18/T22D-25# vs. Light 1h:bZIP30S18/T22D-25#	-0.1615	-0.1933 to -0.1297	Yes	****	<0.0001
								Light 1h:Col-0 vs. Light 1h:bzip30	0.1532	0.1213 to 0.1852	Yes	****	<0.0001
								Light 1h:Col-0 vs. Light 1h:bZIP30-20#	0.0137	-0.01861 to 0.04600	No	ns	0.9871
								Light 1h:Col-0 vs. Light 1h:bZIP30-22#	0.01367	-0.01871 to 0.04605	No	ns	0.9876
								Light 1h:Col-0 vs. Light 1h:bZIP30S18/T22A-6#	0.1557	0.1238 to 0.1875	Yes	****	<0.0001
								Light 1h:Col-0 vs. Light 1h:bZIP30S18/T22A-12#	0.1535	0.1210 to 0.1860	Yes	****	<0.0001
								Light 1h:Col-0 vs. Light 1h:bZIP30S18/T22D-12#	0.01922	-0.01309 to 0.05153	No	ns	0.8016
								Light 1h:Col-0 vs. Light 1h:bZIP30S18/T22D-25#	-0.01554	-0.04756 to 0.01648	No	ns	0.9554
								Light 1h:bzip30 vs. Light 1h:bZIP30-20#	-0.1395	-0.1716 to -0.1075	Yes	****	<0.0001
								Light 1h:bzip30 vs. Light 1h:bZIP30-22#	-0.1396	-0.1717 to -0.1075	Yes	****	<0.0001
								Light 1h:bzip30 vs. Light 1h:bZIP30S18/T22A-6#	0.002407	-0.02919 to 0.03401	No	ns	>0.9999
								Light 1h:bzip30 vs. Light 1h:bZIP30S18/T22A-12#	0.0002472	-0.03201 to 0.03250	No	ns	>0.9999
								Light 1h:bzip30 vs. Light 1h:bZIP30S18/T22D-12#	-0.134	-0.1661 to -0.1020	Yes	****	<0.0001
								Light 1h:bzip30 vs. Light 1h:bZIP30S18/T22D-25#	-0.1688	-0.2005 to -0.1371	Yes	****	<0.0001
								Light 1h:bZIP30-20# vs. Light 1h:bZIP30-22#	-2.996e-05	-0.03248 to 0.03242	No	ns	>0.9999
								Light 1h:bZIP30-20# vs. Light 1h:bZIP30S18/T22A-6#	0.142	0.1100 to 0.1739	Yes	****	<0.0001
								Light 1h:bZIP30-20# vs. Light 1h:bZIP30S18/T22A-12#	0.1398	0.1072 to 0.1724	Yes	****	<0.0001
								Light 1h:bZIP30-20# vs. Light 1h:bZIP30S18/T22D-12#	0.005524	-0.02686 to 0.03790	No	ns	>0.9999
								Light 1h:bZIP30-20# vs. Light 1h:bZIP30S18/T22D-25#	-0.02924	-0.06134 to 0.002854	No	ns	0.1225
								Light 1h:bZIP30-22# vs. Light 1h:bZIP30S18/T22A-6#	0.142	0.1100 to 0.1740	Yes	****	<0.0001
								Light 1h:bZIP30-22# vs. Light 1h:bZIP30S18/T22A-12#	0.1398	0.1071 to 0.1725	Yes	****	<0.0001
								Light 1h:bZIP30-22# vs. Light 1h:bZIP30S18/T22D-12#	0.005554	-0.02690 to 0.03801	No	ns	>0.9999
								Light 1h:bZIP30-22# vs. Light 1h:bZIP30S18/T22D-25#	-0.02921	-0.06138 to 0.002959	No	ns	0.126
								Light 1h:bZIP30S18/T22A-6# vs. Light 1h:bZIP30S18/T22A-12#	-0.002159	-0.03435 to 0.03003	No	ns	>0.9999
								Light 1h:bZIP30S18/T22A-6# vs. Light 1h:bZIP30S18/T22D-12#	-0.1364	-0.1684 to -0.1045	Yes	****	<0.0001
								Light 1h:bZIP30S18/T22A-6# vs. Light 1h:bZIP30S18/T22D-25#	-0.1712	-0.2029 to -0.1395	Yes	****	<0.0001
								Light 1h:bZIP30S18/T22A-12# vs. Light 1h:bZIP30S18/T22D-12#	-0.1343	-0.1669 to -0.1017	Yes	****	<0.0001
								Light 1h:bZIP30S18/T22A-12# vs. Light 1h:bZIP30S18/T22D-25#	-0.169	-0.2014 to -0.1367	Yes	****	<0.0001
								Light 1h:bZIP30S18/T22D-12# vs. Light 1h:bZIP30S18/T22D-25#	-0.03476	-0.06686 to -0.002669	Yes	*	0.0191

## Sheet: Fig 4
Figure 4a							Figure 4d
Two-way ANOVA	Ordinary						ANOVA summary
Alpha	0.05						F	73.58
							P value	<0.0001
Source of Variation	% of total variation	P value	P value summary	Significant?			P value summary	****
Interaction	12.88	0.0071	**	Yes			Significant diff. among means (P < 0.05)?	Yes
Row Factor	9.811	0.0153	*	Yes			R squared	0.9699
Column Factor	62.57	<0.0001	****	Yes
							Brown-Forsythe test
ANOVA table	SS	DF	MS	F (DFn, DFd)	P value		F (DFn, DFd)	0.3300 (7, 16)
Interaction	0.2555	1	0.2555	F (1, 12) = 10.49	P=0.0071		P value	0.9288
Row Factor	0.1946	1	0.1946	F (1, 12) = 7.988	P=0.0153		P value summary	ns
Column Factor	1.241	1	1.241	F (1, 12) = 50.94	P<0.0001		Are SDs significantly different (P < 0.05)?	No
Residual	0.2923	12	0.02436
							Bartlett's test
Uncorrected Fisher's LSD	Mean Diff.	95.00% CI of diff.	Below threshold?	Summary	Individual P Value		Bartlett's statistic (corrected)
							P value
BAM1:Col-0 vs. BAM1:kin10	0.8097	0.5692 to 1.050	Yes	****	<0.0001		P value summary
BAM1:Col-0 vs. AMY3:Col-0	0.03217	-0.2083 to 0.2726	No	ns	0.7756		Are SDs significantly different (P < 0.05)?
BAM1:Col-0 vs. AMY3:kin10	0.3364	0.09595 to 0.5768	Yes	*	0.0101
BAM1:kin10 vs. AMY3:Col-0	-0.7775	-1.018 to -0.5370	Yes	****	<0.0001		ANOVA table	SS	DF	MS	F (DFn, DFd)	P value
BAM1:kin10 vs. AMY3:kin10	-0.4733	-0.7137 to -0.2328	Yes	**	0.0011		Treatment (between columns)	30.49	7	4.356	F (7, 16) = 73.58	P<0.0001
AMY3:Col-0 vs. AMY3:kin10	0.3042	0.06378 to 0.5447	Yes	*	0.0174		Residual (within columns)	0.9472	16	0.0592
							Total	31.44	23
Figure 4b							Uncorrected Fisher's LSD	Mean Diff.	95.00% CI of diff.	Below threshold?	Summary	Individual P Value
Two-way ANOVA	Ordinary						GFP vs. KIN10	-1.383	-1.804 to -0.9617	Yes	****	<0.0001	A-B
Alpha	0.05						GFP vs. bZIP30	-2.524	-2.945 to -2.103	Yes	****	<0.0001	A-C
							GFP vs. bZIP30S18A/T22A	-0.2588	-0.6800 to 0.1623	No	ns	0.211	A-D
Source of Variation	% of total variation	P value	P value summary	Significant?			GFP vs. bZIP30S18D/T22D	-2.233	-2.654 to -1.812	Yes	****	<0.0001	A-E
Interaction	1.326	0.3758	ns	No			GFP vs. KIN10 + bZIP30	-2.937	-3.358 to -2.516	Yes	****	<0.0001	A-F
Row Factor	2.783	0.2075	ns	No			GFP vs. KIN10 + bZIP30S18A/T22A	-0.6867	-1.108 to -0.2655	Yes	**	0.0032	A-G
Column Factor	77.08	<0.0001	****	Yes			GFP vs. KIN10 + bZIP30S18D/T22D	-2.974	-3.395 to -2.552	Yes	****	<0.0001	A-H
							KIN10 vs. bZIP30	-1.141	-1.562 to -0.7201	Yes	****	<0.0001	B-C
ANOVA table	SS	DF	MS	F (DFn, DFd)	P value		KIN10 vs. bZIP30S18A/T22A	1.124	0.7028 to 1.545	Yes	****	<0.0001	B-D
Interaction	0.02056	1	0.02056	F (1, 12) = 0.8460	P=0.3758		KIN10 vs. bZIP30S18D/T22D	-0.8499	-1.271 to -0.4287	Yes	***	0.0006	B-E
Row Factor	0.04315	1	0.04315	F (1, 12) = 1.775	P=0.2075		KIN10 vs. KIN10 + bZIP30	-1.554	-1.975 to -1.133	Yes	****	<0.0001	B-F
Column Factor	1.195	1	1.195	F (1, 12) = 49.18	P<0.0001		KIN10 vs. KIN10 + bZIP30S18A/T22A	0.6962	0.2750 to 1.117	Yes	**	0.0029	B-G
Residual	0.2917	12	0.02431				KIN10 vs. KIN10 + bZIP30S18D/T22D	-1.591	-2.012 to -1.170	Yes	****	<0.0001	B-H
							bZIP30 vs.bZIP30S18A/T22A	2.265	1.844 to 2.686	Yes	****	<0.0001	C-D
Uncorrected Fisher's LSD	Mean Diff.	95.00% CI of diff.	Below threshold?	Summary	Individual P Value		bZIP30 vs. bZIP30S18D/T22D	0.2914	-0.1298 to 0.7125	No	ns	0.1618	C-E
BAM1:Col-0 vs. BAM1:bzip30	0.475	0.2348 to 0.7152	Yes	**	0.001		bZIP30 vs. KIN10 + bZIP30	-0.4131	-0.8342 to 0.008075	No	ns	0.054	C-F
BAM1:Col-0 vs. AMY3:Col-0	0.03217	-0.2080 to 0.2724	No	ns	0.7754		bZIP30 vs. KIN10 + bZIP30S18A/T22A	1.837	1.416 to 2.259	Yes	****	<0.0001	C-G
BAM1:Col-0 vs. AMY3:bzip30	0.6505	0.4103 to 0.8907	Yes	****	<0.0001		bZIP30 vs. KIN10 + bZIP30S18D/T22D	-0.4495	-0.8707 to -0.02838	Yes	*	0.0379	C-H
BAM1:bzip30 vs. AMY3:Col-0	-0.4428	-0.6830 to -0.2026	Yes	**	0.0017		bZIP30S18A/T22A vs. bZIP30S18D/T22D	-1.974	-2.395 to -1.553	Yes	****	<0.0001	D-E
BAM1:bzip30 vs. AMY3:bzip30	0.1756	-0.06463 to 0.4158	No	ns	0.1373		bZIP30S18A/T22A vs. KIN10 + bZIP30	-2.678	-3.099 to -2.257	Yes	****	<0.0001	D-F
AMY3:Col-0 vs. AMY3:bzip30	0.6184	0.3782 to 0.8586	Yes	***	0.0001		bZIP30S18A/T22A vs. KIN10 + bZIP30S18A/T22A	-0.4278	-0.8490 to -0.006666	Yes	*	0.0469	D-G
							bZIP30S18A/T22A vs. KIN10 + bZIP30S18D/T22D	-2.715	-3.136 to -2.294	Yes	****	<0.0001	D-H
							bZIP30S18D/T22D vs. KIN10 + bZIP30	-0.7044	-1.126 to -0.2833	Yes	**	0.0027	E-F
Figure 4c							bZIP30S18D/T22D vs. KIN10 + bZIP30S18A/T22A	1.546	1.125 to 1.967	Yes	****	<0.0001	E-G
Two-way ANOVA	Ordinary						bZIP30S18D/T22D vs. KIN10 + bZIP30S18D/T22D	-0.7409	-1.162 to -0.3198	Yes	**	0.0018	E-H
Alpha	0.05						KIN10 + bZIP30 vs. KIN10 + bZIP30S18A/T22A	2.251	1.829 to 2.672	Yes	****	<0.0001	F-G
							KIN10 + bZIP30 vs. KIN10 + bZIP30S18D/T22D	-0.03646	-0.4576 to 0.3847	No	ns	0.8567	F-H
Source of Variation	% of total variation	P value	P value summary	Significant?			KIN10 + bZIP30S18A/T22A vs. KIN10 + bZIP30S18D/T22D	-2.287	-2.708 to -1.866	Yes	****	<0.0001	G-H
Interaction	11.97	0.2926	ns	No
Row Factor	6.138	0.5691	ns	No
Column Factor	34.71	0.0034	**	Yes			Figure 4f
							Two-way ANOVA	Ordinary
ANOVA table	SS	DF	MS	F (DFn, DFd)	P value		Alpha	0.05
Interaction	1.018	3	0.3393	F (3, 16) = 1.353	P=0.2926
Row Factor	0.522	3	0.174	F (3, 16) = 0.6939	P=0.5691		Source of Variation	% of total variation	P value	P value summary	Significant?
Column Factor	2.952	1	2.952	F (1, 16) = 11.77	P=0.0034		Interaction	13.81	<0.0001	****	Yes
Residual	4.012	16	0.2507				Row Factor	52.79	<0.0001	****	Yes
							Column Factor	9.389	<0.0001	****	Yes
Uncorrected Fisher's LSD	Mean Diff.	95.00% CI of diff.	Below threshold?	Summary	Individual P Value
							ANOVA table	SS	DF	MS	F (DFn, DFd)	P value
pBAM1-A:p35S::YFP vs. pBAM1-A:bZIP30-YFP	-1.207	-2.073 to -0.3398	Yes	**	0.0094		Interaction	1.801	1	1.801	F (1, 196) = 112.7	P<0.0001
pBAM1-A:p35S::YFP vs. pBAM1-B:p35S::YFP	-0.1428	-1.010 to 0.7239	No	ns	0.7314		Row Factor	6.886	1	6.886	F (1, 196) = 430.8	P<0.0001
pBAM1-A:p35S::YFP vs. pBAM1-B:bZIP30-YFP	-0.3012	-1.168 to 0.5655	No	ns	0.472		Column Factor	1.225	1	1.225	F (1, 196) = 76.63	P<0.0001
pBAM1-A:p35S::YFP vs. pBAM1-C:p35S::YFP	-0.003994	-0.8707 to 0.8627	No	ns	0.9923		Residual	3.133	196	0.01598
pBAM1-A:p35S::YFP vs. pBAM1-C:bZIP30-YFP	-0.9771	-1.844 to -0.1104	Yes	*	0.0295
pBAM1-A:p35S::YFP vs. pBAM1-D:p35S::YFP	-0.08791	-0.9546 to 0.7788	No	ns	0.8325		Tukey's multiple comparisons test	Mean Diff.	95.00% CI of diff.	Below threshold?	Summary	Adjusted P Value
pBAM1-A:p35S::YFP vs. pBAM1-D:bZIP30-YFP	-0.5554	-1.422 to 0.3114	No	ns	0.1932
pBAM1-A:bZIP30-YFP vs. pBAM1-B:p35S::YFP	1.064	0.1970 to 1.930	Yes	*	0.0193		bZIP30-nYFP + bZIP30-cYFP:Mock vs. bZIP30-nYFP + bZIP30-cYFP:KIN10-CFP	-0.3463	-0.4118 to -0.2808	Yes	****	<0.0001
pBAM1-A:bZIP30-YFP vs. pBAM1-B:bZIP30-YFP	0.9053	0.03862 to 1.772	Yes	*	0.0417		bZIP30-nYFP + bZIP30-cYFP:Mock vs. bZIP30-nYFP + bZIP30S18A/T22A-cYFP:Mock	0.1813	0.1158 to 0.2468	Yes	****	<0.0001
pBAM1-A:bZIP30-YFP vs. pBAM1-C:p35S::YFP	1.203	0.3358 to 2.069	Yes	**	0.0096		bZIP30-nYFP + bZIP30-cYFP:Mock vs. bZIP30-nYFP + bZIP30S18A/T22A-cYFP:KIN10-CFP	0.2146	0.1491 to 0.2801	Yes	****	<0.0001
pBAM1-A:bZIP30-YFP vs. pBAM1-C:bZIP30-YFP	0.2294	-0.6373 to 1.096	No	ns	0.5825		bZIP30-nYFP + bZIP30-cYFP:KIN10-CFP vs. bZIP30-nYFP + bZIP30S18A/T22A-cYFP:Mock	0.5276	0.4621 to 0.5931	Yes	****	<0.0001
pBAM1-A:bZIP30-YFP vs. pBAM1-D:p35S::YFP	1.119	0.2519 to 1.985	Yes	*	0.0146		bZIP30-nYFP + bZIP30-cYFP:KIN10-CFP vs. bZIP30-nYFP + bZIP30S18A/T22A-cYFP:KIN10-CFP	0.5609	0.4954 to 0.6264	Yes	****	<0.0001
pBAM1-A:bZIP30-YFP vs. pBAM1-D:bZIP30-YFP	0.6512	-0.2155 to 1.518	No	ns	0.1308		bZIP30-nYFP + bZIP30S18A/T22A-cYFP:Mock vs. bZIP30-nYFP + bZIP30S18A/T22A-cYFP:KIN10-CFP	0.03329	-0.03223 to 0.09881	No	ns	0.5534
pBAM1-B:p35S::YFP vs. pBAM1-B:bZIP30-YFP	-0.1584	-1.025 to 0.7083	No	ns	0.7036
pBAM1-B:p35S::YFP vs. pBAM1-C:p35S::YFP	0.1388	-0.7279 to 1.006	No	ns	0.7386
pBAM1-B:p35S::YFP vs. pBAM1-C:bZIP30-YFP	-0.8343	-1.701 to 0.03240	No	ns	0.0581
pBAM1-B:p35S::YFP vs. pBAM1-D:p35S::YFP	0.0549	-0.8118 to 0.9216	No	ns	0.8949
pBAM1-B:p35S::YFP vs. pBAM1-D:bZIP30-YFP	-0.4126	-1.279 to 0.4542	No	ns	0.328
pBAM1-B:bZIP30-YFP vs. pBAM1-C:p35S::YFP	0.2972	-0.5695 to 1.164	No	ns	0.4778
pBAM1-B:bZIP30-YFP vs. pBAM1-C:bZIP30-YFP	-0.6759	-1.543 to 0.1908	No	ns	0.1178
pBAM1-B:bZIP30-YFP vs. pBAM1-D:p35S::YFP	0.2133	-0.6534 to 1.080	No	ns	0.609
pBAM1-B:bZIP30-YFP vs. pBAM1-D:bZIP30-YFP	-0.2542	-1.121 to 0.6126	No	ns	0.5429
pBAM1-C:p35S::YFP vs. pBAM1-C:bZIP30-YFP	-0.9731	-1.840 to -0.1064	Yes	*	0.0301
pBAM1-C:p35S::YFP vs. pBAM1-D:p35S::YFP	-0.08391	-0.9506 to 0.7828	No	ns	0.84
pBAM1-C:p35S::YFP vs. pBAM1-D:bZIP30-YFP	-0.5514	-1.418 to 0.3154	No	ns	0.1963
pBAM1-C:bZIP30-YFP vs. pBAM1-D:p35S::YFP	0.8892	0.02250 to 1.756	Yes	*	0.045
pBAM1-C:bZIP30-YFP vs. pBAM1-D:bZIP30-YFP	0.4218	-0.4449 to 1.289	No	ns	0.3176
pBAM1-D:p35S::YFP vs. pBAM1-D:bZIP30-YFP	-0.4674	-1.334 to 0.3993	No	ns	0.2697

## Sheet: Fig 5
Figure 5a							Figure 5d
Two-way ANOVA	Ordinary						Two-way ANOVA	Ordinary
Alpha	0.05						Alpha	0.05
Source of Variation	% of total variation	P value	P value summary	Significant?			Source of Variation	% of total variation	P value	P value summary	Significant?
Interaction	23.18	<0.0001	****	Yes			Interaction	9.042	<0.0001	****	Yes
Row Factor	10.24	<0.0001	****	Yes			Row Factor	43.84	<0.0001	****	Yes
Column Factor	11.95	<0.0001	****	Yes			Column Factor	5.169	<0.0001	****	Yes
ANOVA table	SS (Type III)	DF	MS	F (DFn, DFd)	P value		ANOVA table	SS	DF	MS	F (DFn, DFd)	P value
Interaction	249923	5	49985	F (5, 1237) = 104.9	P<0.0001		Interaction	0.9616	2	0.4808	F (2, 294) = 31.69	P<0.0001
Row Factor	110406	1	110406	F (1, 1237) = 231.7	P<0.0001		Row Factor	4.662	2	2.331	F (2, 294) = 153.6	P<0.0001
Column Factor	128845	5	25769	F (5, 1237) = 54.08	P<0.0001		Column Factor	0.5497	1	0.5497	F (1, 294) = 36.23	P<0.0001
Residual	589446	1237	476.5				Residual	4.461	294	0.01517
Tukey's multiple comparisons test	Predicted (LS) mean diff.	95.00% CI of diff.	Below threshold?	Summary	Adjusted P Value		Tukey's multiple comparisons test	Mean Diff.	95.00% CI of diff.	Below threshold?	Summary	Adjusted P Value
EoN:Col-0 Mock vs. EoN:Col-0 BL	14.96	5.044 to 24.87	Yes	****	<0.0001		BZR1-nYFP + bZIP30-cYFP:Mock vs. BZR1-nYFP + bZIP30-cYFP:H2O2	-0.2457	-0.3163 to -0.1750	Yes	****	<0.0001
EoN:Col-0 Mock vs. EoN:kin10 Mock	18.68	8.771 to 28.60	Yes	****	<0.0001		BZR1-nYFP + bZIP30-cYFP:Mock vs. BZR1C63S-nYFP + bZIP30-cYFP:Mock	0.1003	0.02968 to 0.1710	Yes	***	0.0008
EoN:Col-0 Mock vs. EoN:kin10 BL	18.02	8.104 to 27.93	Yes	****	<0.0001		BZR1-nYFP + bZIP30-cYFP:Mock vs. BZR1C63S-nYFP + bZIP30-cYFP:H2O2	0.09014	0.01947 to 0.1608	Yes	**	0.004
EoN:Col-0 Mock vs. EoN:bzip30 Mock	17.52	7.636 to 27.41	Yes	****	<0.0001		BZR1-nYFP + bZIP30-cYFP:Mock vs. BZR1-nYFP + bZIP30S18T22A-cYFP:Mock	0.1718	0.1011 to 0.2425	Yes	****	<0.0001
EoN:Col-0 Mock vs. EoN:bzip30 BL	18.61	8.721 to 28.50	Yes	****	<0.0001		BZR1-nYFP + bZIP30-cYFP:Mock vs. BZR1-nYFP + bZIP30S18T22A-cYFP:H2O2	0.1708	0.1002 to 0.2415	Yes	****	<0.0001
EoN:Col-0 Mock vs. Light 1h:Col-0 Mock	58.22	48.30 to 68.13	Yes	****	<0.0001		BZR1-nYFP + bZIP30-cYFP:H2O2 vs. BZR1C63S-nYFP + bZIP30-cYFP:Mock	0.346	0.2753 to 0.4167	Yes	****	<0.0001
EoN:Col-0 Mock vs. Light 1h:Col-0 BL	74.33	64.42 to 84.24	Yes	****	<0.0001		BZR1-nYFP + bZIP30-cYFP:H2O2 vs. BZR1C63S-nYFP + bZIP30-cYFP:H2O2	0.3358	0.2651 to 0.4065	Yes	****	<0.0001
EoN:Col-0 Mock vs. Light 1h:kin10 Mock	17.2	7.284 to 27.11	Yes	****	<0.0001		BZR1-nYFP + bZIP30-cYFP:H2O2 vs. BZR1-nYFP + bZIP30S18T22A-cYFP:Mock	0.4175	0.3468 to 0.4881	Yes	****	<0.0001
EoN:Col-0 Mock vs. Light 1h:kin10 BL	17.25	7.334 to 27.16	Yes	****	<0.0001		BZR1-nYFP + bZIP30-cYFP:H2O2 vs. BZR1-nYFP + bZIP30S18T22A-cYFP:H2O2	0.4165	0.3458 to 0.4872	Yes	****	<0.0001
EoN:Col-0 Mock vs. Light 1h:bzip30 Mock	14.76	4.868 to 24.64	Yes	****	<0.0001		BZR1C63S-nYFP + bZIP30-cYFP:Mock vs. BZR1C63S-nYFP + bZIP30-cYFP:H2O2	-0.01021	-0.08088 to 0.06046	No	ns	0.9984
EoN:Col-0 Mock vs. Light 1h:bzip30 BL	18.87	8.910 to 28.83	Yes	****	<0.0001		BZR1C63S-nYFP + bZIP30-cYFP:Mock vs. BZR1-nYFP + bZIP30S18T22A-cYFP:Mock	0.07147	0.0008030 to 0.1421	Yes	*	0.0457
EoN:Col-0 BL vs. EoN:kin10 Mock	3.727	-6.185 to 13.64	No	ns	0.9864		BZR1C63S-nYFP + bZIP30-cYFP:Mock vs. BZR1-nYFP + bZIP30S18T22A-cYFP:H2O2	0.07049	-0.0001761 to 0.1412	No	ns	0.051
EoN:Col-0 BL vs. EoN:kin10 BL	3.06	-6.852 to 12.97	No	ns	0.9975		BZR1C63S-nYFP + bZIP30-cYFP:H2O2 vs. BZR1-nYFP + bZIP30S18T22A-cYFP:Mock	0.08168	0.01101 to 0.1523	Yes	*	0.0131
EoN:Col-0 BL vs. EoN:bzip30 Mock	2.568	-7.320 to 12.46	No	ns	0.9995		BZR1C63S-nYFP + bZIP30-cYFP:H2O2 vs. BZR1-nYFP + bZIP30S18T22A-cYFP:H2O2	0.0807	0.01003 to 0.1514	Yes	*	0.0148
EoN:Col-0 BL vs. EoN:bzip30 BL	3.653	-6.235 to 13.54	No	ns	0.9882		BZR1-nYFP + bZIP30S18T22A-cYFP:Mock vs. BZR1-nYFP + bZIP30S18T22A-cYFP:H2O2	-0.0009791	-0.07165 to 0.06969	No	ns	>0.9999
EoN:Col-0 BL vs. Light 1h:Col-0 Mock	43.26	33.35 to 53.17	Yes	****	<0.0001
EoN:Col-0 BL vs. Light 1h:Col-0 BL	59.38	49.46 to 69.29	Yes	****	<0.0001
EoN:Col-0 BL vs. Light 1h:kin10 Mock	2.24	-7.672 to 12.15	No	ns	0.9999		Figure 5f
EoN:Col-0 BL vs. Light 1h:kin10 BL	2.29	-7.622 to 12.20	No	ns	0.9998		one-way ANOVA
EoN:Col-0 BL vs. Light 1h:bzip30 Mock	-0.2	-10.09 to 9.688	No	ns	>0.9999		ANOVA summary
EoN:Col-0 BL vs. Light 1h:bzip30 BL	3.914	-6.047 to 13.87	No	ns	0.9808		F	23.11
EoN:kin10 Mock vs. EoN:kin10 BL	-0.6671	-10.58 to 9.245	No	ns	>0.9999		P value	<0.0001
EoN:kin10 Mock vs. EoN:bzip30 Mock	-1.159	-11.05 to 8.730	No	ns	>0.9999		P value summary	****
EoN:kin10 Mock vs. EoN:bzip30 BL	-0.07356	-9.962 to 9.815	No	ns	>0.9999		Significant diff. among means (P < 0.05)?	Yes
EoN:kin10 Mock vs. Light 1h:Col-0 Mock	39.53	29.62 to 49.44	Yes	****	<0.0001		R squared	0.9024
EoN:kin10 Mock vs. Light 1h:Col-0 BL	55.65	45.74 to 65.56	Yes	****	<0.0001
EoN:kin10 Mock vs. Light 1h:kin10 Mock	-1.487	-11.40 to 8.425	No	ns	>0.9999		Brown-Forsythe test
EoN:kin10 Mock vs. Light 1h:kin10 BL	-1.437	-11.35 to 8.474	No	ns	>0.9999		F (DFn, DFd)	0.4351 (4, 10)
EoN:kin10 Mock vs. Light 1h:bzip30 Mock	-3.927	-13.82 to 5.961	No	ns	0.9791		P value	0.7806
EoN:kin10 Mock vs. Light 1h:bzip30 BL	0.1869	-9.774 to 10.15	No	ns	>0.9999		P value summary	ns
EoN:kin10 BL vs. EoN:bzip30 Mock	-0.4915	-10.38 to 9.397	No	ns	>0.9999		Are SDs significantly different (P < 0.05)?	No
EoN:kin10 BL vs. EoN:bzip30 BL	0.5935	-9.295 to 10.48	No	ns	>0.9999
EoN:kin10 BL vs. Light 1h:Col-0 Mock	40.2	30.29 to 50.11	Yes	****	<0.0001		Bartlett's test
EoN:kin10 BL vs. Light 1h:Col-0 BL	56.32	46.40 to 66.23	Yes	****	<0.0001		Bartlett's statistic (corrected)
EoN:kin10 BL vs. Light 1h:kin10 Mock	-0.8202	-10.73 to 9.092	No	ns	>0.9999		P value
EoN:kin10 BL vs. Light 1h:kin10 BL	-0.7704	-10.68 to 9.142	No	ns	>0.9999		P value summary
EoN:kin10 BL vs. Light 1h:bzip30 Mock	-3.26	-13.15 to 6.628	No	ns	0.9955		Are SDs significantly different (P < 0.05)?
EoN:kin10 BL vs. Light 1h:bzip30 BL	0.8539	-9.106 to 10.81	No	ns	>0.9999
EoN:bzip30 Mock vs. EoN:bzip30 BL	1.085	-8.780 to 10.95	No	ns	>0.9999		ANOVA table	SS	DF	MS	F (DFn, DFd)	P value
EoN:bzip30 Mock vs. Light 1h:Col-0 Mock	40.69	30.80 to 50.58	Yes	****	<0.0001		Treatment (between columns)	4.382	4	1.095	F (4, 10) = 23.11	P<0.0001
EoN:bzip30 Mock vs. Light 1h:Col-0 BL	56.81	46.92 to 66.70	Yes	****	<0.0001		Residual (within columns)	0.474	10	0.0474
EoN:bzip30 Mock vs. Light 1h:kin10 Mock	-0.3287	-10.22 to 9.560	No	ns	>0.9999		Total	4.856	14
EoN:bzip30 Mock vs. Light 1h:kin10 BL	-0.2789	-10.17 to 9.609	No	ns	>0.9999
EoN:bzip30 Mock vs. Light 1h:bzip30 Mock	-2.768	-12.63 to 7.096	No	ns	0.9989		Uncorrected Fisher's LSD	Mean Diff.	95.00% CI of diff.	Below threshold?	Summary	Individual P Value
EoN:bzip30 Mock vs. Light 1h:bzip30 BL	1.345	-8.591 to 11.28	No	ns	>0.9999		MBP vs. BZR1-Mock	-0.9178	-1.314 to -0.5217	Yes	***	0.0004	A-B
EoN:bzip30 BL vs. Light 1h:Col-0 Mock	39.61	29.72 to 49.49	Yes	****	<0.0001		MBP vs. BZR1-H2O2	-1.598	-1.994 to -1.202	Yes	****	<0.0001	A-C
EoN:bzip30 BL vs. Light 1h:Col-0 BL	55.72	45.83 to 65.61	Yes	****	<0.0001		MBP vs. BZR1C63S-Mock	-0.4737	-0.8698 to -0.07760	Yes	*	0.0237	A-D
EoN:bzip30 BL vs. Light 1h:kin10 Mock	-1.414	-11.30 to 8.475	No	ns	>0.9999		MBP vs. BZR1C63S-H2O2	-0.4412	-0.8373 to -0.04514	Yes	*	0.0324	A-E
EoN:bzip30 BL vs. Light 1h:kin10 BL	-1.364	-11.25 to 8.524	No	ns	>0.9999		BZR1-Mock vs. BZR1-H2O2	-0.6799	-1.076 to -0.2839	Yes	**	0.0033	B-C
EoN:bzip30 BL vs. Light 1h:bzip30 Mock	-3.853	-13.72 to 6.011	No	ns	0.9816		BZR1-Mock vs. BZR1C63S-Mock	0.4441	0.04798 to 0.8402	Yes	*	0.0316	B-D
EoN:bzip30 BL vs. Light 1h:bzip30 BL	0.2604	-9.676 to 10.20	No	ns	>0.9999		BZR1-Mock vs. BZR1C63S-H2O2	0.4765	0.08045 to 0.8726	Yes	*	0.0231	B-E
Light 1h:Col-0 Mock vs. Light 1h:Col-0 BL	16.12	6.204 to 26.03	Yes	****	<0.0001		BZR1-H2O2 vs. BZR1C63S-Mock	1.124	0.7279 to 1.520	Yes	****	<0.0001	C-D
Light 1h:Col-0 Mock vs. Light 1h:kin10 Mock	-41.02	-50.93 to -31.11	Yes	****	<0.0001		BZR1-H2O2 vs. BZR1C63S-H2O2	1.156	0.7604 to 1.553	Yes	****	<0.0001	C-E
Light 1h:Col-0 Mock vs. Light 1h:kin10 BL	-40.97	-50.88 to -31.06	Yes	****	<0.0001		BZR1C63S-Mock vs. BZR1C63S-H2O2	0.03247	-0.3636 to 0.4286	No	ns	0.8587	D-E
Light 1h:Col-0 Mock vs. Light 1h:bzip30 Mock	-43.46	-53.35 to -33.57	Yes	****	<0.0001
Light 1h:Col-0 Mock vs. Light 1h:bzip30 BL	-39.35	-49.31 to -29.39	Yes	****	<0.0001
Light 1h:Col-0 BL vs. Light 1h:kin10 Mock	-57.14	-67.05 to -47.22	Yes	****	<0.0001		Figure 5h
Light 1h:Col-0 BL vs. Light 1h:kin10 BL	-57.09	-67.00 to -47.17	Yes	****	<0.0001		one-way ANOVA
Light 1h:Col-0 BL vs. Light 1h:bzip30 Mock	-59.58	-69.46 to -49.69	Yes	****	<0.0001		ANOVA summary
Light 1h:Col-0 BL vs. Light 1h:bzip30 BL	-55.46	-65.42 to -45.50	Yes	****	<0.0001		F	95.57
Light 1h:kin10 Mock vs. Light 1h:kin10 BL	0.04979	-9.862 to 9.962	No	ns	>0.9999		P value	<0.0001
Light 1h:kin10 Mock vs. Light 1h:bzip30 Mock	-2.44	-12.33 to 7.449	No	ns	0.9997		P value summary	****
Light 1h:kin10 Mock vs. Light 1h:bzip30 BL	1.674	-8.286 to 11.63	No	ns	>0.9999		Significant diff. among means (P < 0.05)?	Yes
Light 1h:kin10 BL vs. Light 1h:bzip30 Mock	-2.49	-12.38 to 7.399	No	ns	0.9996		R squared	0.9745
Light 1h:kin10 BL vs. Light 1h:bzip30 BL	1.624	-8.336 to 11.58	No	ns	>0.9999
Light 1h:bzip30 Mock vs. Light 1h:bzip30 BL	4.114	-5.823 to 14.05	No	ns	0.9713		Brown-Forsythe test
							F (DFn, DFd)	1.566 (4, 10)
							P value	0.257
Figure 5b							P value summary	ns
Two-way ANOVA	Ordinary						Are SDs significantly different (P < 0.05)?	No
Alpha	0.05
							Bartlett's test
Source of Variation	% of total variation	P value	P value summary	Significant?			Bartlett's statistic (corrected)
Interaction	6.633	<0.0001	****	Yes			P value
Row Factor	26.34	<0.0001	****	Yes			P value summary
Column Factor	23.58	<0.0001	****	Yes			Are SDs significantly different (P < 0.05)?
ANOVA table	SS (Type III)	DF	MS	F (DFn, DFd)	P value		ANOVA table	SS	DF	MS	F (DFn, DFd)	P value
Interaction	1.07	5	0.214	F (5, 1356) = 41.01	P<0.0001		Treatment (between columns)	5.215	4	1.304	F (4, 10) = 95.57	P<0.0001
Row Factor	4.249	1	4.249	F (1, 1356) = 814.3	P<0.0001		Residual (within columns)	0.1364	10	0.01364
Column Factor	3.805	5	0.761	F (5, 1356) = 145.8	P<0.0001		Total	5.352	14
Residual	7.076	1356	0.005218
							Uncorrected Fisher's LSD	Mean Diff.	95.00% CI of diff.	Below threshold?	Summary	Individual P Value
Tukey's multiple comparisons test	Predicted (LS) mean diff.	95.00% CI of diff.	Below threshold?	Summary	Adjusted P Value		MBP vs. bZIP30-Mock	-0.9977	-1.210 to -0.7852	Yes	****	<0.0001	A-B
							MBP vs. bZIP30-H2O2	-1.743	-1.955 to -1.531	Yes	****	<0.0001	A-C
EoN:Col-0 Mock vs. EoN:Col-0 BL	-0.08857	-0.1200 to -0.05717	Yes	****	<0.0001		MBP vs. bZIP30S18T22A-Mock	-0.4971	-0.7096 to -0.2846	Yes	***	0.0004	A-D
EoN:Col-0 Mock vs. EoN:kin10 Mock	0.00022	-0.03152 to 0.03196	No	ns	>0.9999		MBP vs. bZIP30S18T22A-H2O2	-0.4959	-0.7084 to -0.2834	Yes	***	0.0004	A-E
EoN:Col-0 Mock vs. EoN:kin10 BL	8.002e-05	-0.03139 to 0.03155	No	ns	>0.9999		bZIP30-Mock vs. bZIP30-H2O2	-0.7453	-0.9578 to -0.5328	Yes	****	<0.0001	B-C
EoN:Col-0 Mock vs. EoN:bzip30 Mock	0.0001865	-0.03102 to 0.03139	No	ns	>0.9999		bZIP30-Mock vs. bZIP30S18T22A-Mock	0.5006	0.2881 to 0.7131	Yes	***	0.0004	B-D
EoN:Col-0 Mock vs. EoN:bzip30 BL	-0.001454	-0.03306 to 0.03015	No	ns	>0.9999		bZIP30-Mock vs. bZIP30S18T22A-H2O2	0.5018	0.2893 to 0.7143	Yes	***	0.0004	B-E
EoN:Col-0 Mock vs. Light 1h:Col-0 Mock	-0.2041	-0.2362 to -0.1721	Yes	****	<0.0001		bZIP30-H2O2 vs. bZIP30S18T22A-Mock	1.246	1.033 to 1.458	Yes	****	<0.0001	C-D
EoN:Col-0 Mock vs. Light 1h:Col-0 BL	-0.2594	-0.2908 to -0.2280	Yes	****	<0.0001		bZIP30-H2O2 vs. bZIP30S18T22A-H2O2	1.247	1.035 to 1.460	Yes	****	<0.0001	C-E
EoN:Col-0 Mock vs. Light 1h:kin10 Mock	-0.05941	-0.09152 to -0.02729	Yes	****	<0.0001		bZIP30S18T22A-Mock vs. bZIP30S18T22A-H2O2	0.001162	-0.2113 to 0.2137	No	ns	0.9905	D-E
EoN:Col-0 Mock vs. Light 1h:kin10 BL	-0.08676	-0.1180 to -0.05549	Yes	****	<0.0001
EoN:Col-0 Mock vs. Light 1h:bzip30 Mock	-0.05306	-0.08433 to -0.02179	Yes	****	<0.0001
EoN:Col-0 Mock vs. Light 1h:bzip30 BL	-0.09609	-0.1274 to -0.06482	Yes	****	<0.0001
EoN:Col-0 BL vs. EoN:kin10 Mock	0.08879	0.05739 to 0.1202	Yes	****	<0.0001
EoN:Col-0 BL vs. EoN:kin10 BL	0.08865	0.05753 to 0.1198	Yes	****	<0.0001
EoN:Col-0 BL vs. EoN:bzip30 Mock	0.08876	0.05790 to 0.1196	Yes	****	<0.0001
EoN:Col-0 BL vs. EoN:bzip30 BL	0.08712	0.05586 to 0.1184	Yes	****	<0.0001
EoN:Col-0 BL vs. Light 1h:Col-0 Mock	-0.1156	-0.1472 to -0.08385	Yes	****	<0.0001
EoN:Col-0 BL vs. Light 1h:Col-0 BL	-0.1708	-0.2019 to -0.1397	Yes	****	<0.0001
EoN:Col-0 BL vs. Light 1h:kin10 Mock	0.02917	-0.002611 to 0.06094	No	ns	0.1082
EoN:Col-0 BL vs. Light 1h:kin10 BL	0.001807	-0.02911 to 0.03273	No	ns	>0.9999
EoN:Col-0 BL vs. Light 1h:bzip30 Mock	0.03552	0.004594 to 0.06644	Yes	**	0.0096
EoN:Col-0 BL vs. Light 1h:bzip30 BL	-0.007523	-0.03844 to 0.02340	No	ns	0.9997
EoN:kin10 Mock vs. EoN:kin10 BL	-0.00014	-0.03161 to 0.03133	No	ns	>0.9999
EoN:kin10 Mock vs. EoN:bzip30 Mock	-3.354e-05	-0.03124 to 0.03117	No	ns	>0.9999
EoN:kin10 Mock vs. EoN:bzip30 BL	-0.001674	-0.03328 to 0.02993	No	ns	>0.9999
EoN:kin10 Mock vs. Light 1h:Col-0 Mock	-0.2043	-0.2364 to -0.1723	Yes	****	<0.0001
EoN:kin10 Mock vs. Light 1h:Col-0 BL	-0.2596	-0.2910 to -0.2282	Yes	****	<0.0001
EoN:kin10 Mock vs. Light 1h:kin10 Mock	-0.05963	-0.09174 to -0.02751	Yes	****	<0.0001
EoN:kin10 Mock vs. Light 1h:kin10 BL	-0.08698	-0.1183 to -0.05571	Yes	****	<0.0001
EoN:kin10 Mock vs. Light 1h:bzip30 Mock	-0.05328	-0.08455 to -0.02201	Yes	****	<0.0001
EoN:kin10 Mock vs. Light 1h:bzip30 BL	-0.09631	-0.1276 to -0.06504	Yes	****	<0.0001
EoN:kin10 BL vs. EoN:bzip30 Mock	0.0001065	-0.03082 to 0.03103	No	ns	>0.9999
EoN:kin10 BL vs. EoN:bzip30 BL	-0.001534	-0.03286 to 0.02979	No	ns	>0.9999
EoN:kin10 BL vs. Light 1h:Col-0 Mock	-0.2042	-0.2360 to -0.1724	Yes	****	<0.0001
EoN:kin10 BL vs. Light 1h:Col-0 BL	-0.2595	-0.2906 to -0.2283	Yes	****	<0.0001
EoN:kin10 BL vs. Light 1h:kin10 Mock	-0.05949	-0.09133 to -0.02764	Yes	****	<0.0001
EoN:kin10 BL vs. Light 1h:kin10 BL	-0.08684	-0.1178 to -0.05586	Yes	****	<0.0001
EoN:kin10 BL vs. Light 1h:bzip30 Mock	-0.05314	-0.08412 to -0.02215	Yes	****	<0.0001
EoN:kin10 BL vs. Light 1h:bzip30 BL	-0.09617	-0.1272 to -0.06519	Yes	****	<0.0001
EoN:bzip30 Mock vs. EoN:bzip30 BL	-0.001641	-0.03270 to 0.02942	No	ns	>0.9999
EoN:bzip30 Mock vs. Light 1h:Col-0 Mock	-0.2043	-0.2358 to -0.1728	Yes	****	<0.0001
EoN:bzip30 Mock vs. Light 1h:Col-0 BL	-0.2596	-0.2904 to -0.2287	Yes	****	<0.0001
EoN:bzip30 Mock vs. Light 1h:kin10 Mock	-0.05959	-0.09118 to -0.02801	Yes	****	<0.0001
EoN:bzip30 Mock vs. Light 1h:kin10 BL	-0.08695	-0.1177 to -0.05623	Yes	****	<0.0001
EoN:bzip30 Mock vs. Light 1h:bzip30 Mock	-0.05324	-0.08397 to -0.02252	Yes	****	<0.0001
EoN:bzip30 Mock vs. Light 1h:bzip30 BL	-0.09628	-0.1270 to -0.06556	Yes	****	<0.0001
EoN:bzip30 BL vs. Light 1h:Col-0 Mock	-0.2027	-0.2346 to -0.1708	Yes	****	<0.0001
EoN:bzip30 BL vs. Light 1h:Col-0 BL	-0.2579	-0.2892 to -0.2267	Yes	****	<0.0001
EoN:bzip30 BL vs. Light 1h:kin10 Mock	-0.05795	-0.08993 to -0.02597	Yes	****	<0.0001
EoN:bzip30 BL vs. Light 1h:kin10 BL	-0.08531	-0.1164 to -0.05418	Yes	****	<0.0001
EoN:bzip30 BL vs. Light 1h:bzip30 Mock	-0.0516	-0.08273 to -0.02047	Yes	****	<0.0001
EoN:bzip30 BL vs. Light 1h:bzip30 BL	-0.09464	-0.1258 to -0.06351	Yes	****	<0.0001
Light 1h:Col-0 Mock vs. Light 1h:Col-0 BL	-0.05525	-0.08695 to -0.02355	Yes	****	<0.0001
Light 1h:Col-0 Mock vs. Light 1h:kin10 Mock	0.1447	0.1123 to 0.1771	Yes	****	<0.0001
Light 1h:Col-0 Mock vs. Light 1h:kin10 BL	0.1174	0.08579 to 0.1489	Yes	****	<0.0001
Light 1h:Col-0 Mock vs. Light 1h:bzip30 Mock	0.1511	0.1195 to 0.1826	Yes	****	<0.0001
Light 1h:Col-0 Mock vs. Light 1h:bzip30 BL	0.108	0.07646 to 0.1396	Yes	****	<0.0001
Light 1h:Col-0 BL vs. Light 1h:kin10 Mock	0.2	0.1682 to 0.2317	Yes	****	<0.0001
Light 1h:Col-0 BL vs. Light 1h:kin10 BL	0.1726	0.1417 to 0.2035	Yes	****	<0.0001
Light 1h:Col-0 BL vs. Light 1h:bzip30 Mock	0.2063	0.1754 to 0.2372	Yes	****	<0.0001
Light 1h:Col-0 BL vs. Light 1h:bzip30 BL	0.1633	0.1324 to 0.1942	Yes	****	<0.0001
Light 1h:kin10 Mock vs. Light 1h:kin10 BL	-0.02736	-0.05901 to 0.004289	No	ns	0.1685
Light 1h:kin10 Mock vs. Light 1h:bzip30 Mock	0.00635	-0.02530 to 0.03800	No	ns	>0.9999
Light 1h:kin10 Mock vs. Light 1h:bzip30 BL	-0.03669	-0.06834 to -0.005041	Yes	**	0.0085
Light 1h:kin10 BL vs. Light 1h:bzip30 Mock	0.03371	0.002920 to 0.06450	Yes	*	0.0181
Light 1h:kin10 BL vs. Light 1h:bzip30 BL	-0.00933	-0.04012 to 0.02146	No	ns	0.9979
Light 1h:bzip30 Mock vs. Light 1h:bzip30 BL	-0.04304	-0.07383 to -0.01225	Yes	***	0.0003

## Sheet: Fig 6
Figure 6b
Two-way ANOVA	Ordinary
Alpha	0.05
Source of Variation	% of total variation	P value	P value summary	Significant?
Interaction	10.1	<0.0001	****	Yes
Row Factor	34.75	<0.0001	****	Yes
Column Factor	8.08	<0.0001	****	Yes
ANOVA table	SS	DF	MS	F (DFn, DFd)	P value
Interaction	13.49	1	13.49	F (1, 196) = 42.06	P<0.0001
Row Factor	46.42	1	46.42	F (1, 196) = 144.7	P<0.0001
Column Factor	10.79	1	10.79	F (1, 196) = 33.65	P<0.0001
Residual	62.87	196	0.3208
Tukey's multiple comparisons test	Mean Diff.	95.00% CI of diff.	Below threshold?	Summary	Adjusted P Value
Dark:Mock vs. Dark:KI	-0.05486	-0.3484 to 0.2386	No	ns	0.9625
Dark:Mock vs. Light 3 h:Mock	-1.483	-1.777 to -1.189	Yes	****	<0.0001
Dark:Mock vs. Light 3 h:KI	-0.4989	-0.7924 to -0.2054	Yes	***	0.0001
Dark:KI vs. Light 3 h:Mock	-1.428	-1.722 to -1.135	Yes	****	<0.0001
Dark:KI vs. Light 3 h:KI	-0.4441	-0.7376 to -0.1506	Yes	***	0.0007
Light 3 h:Mock vs. Light 3 h:KI	0.9841	0.6906 to 1.278	Yes	****	<0.0001
Figure 6c
Two-way ANOVA	Ordinary
Alpha	0.05
Source of Variation	% of total variation	P value	P value summary	Significant?
Interaction	8.626	<0.0001	****	Yes
Row Factor	58.78	<0.0001	****	Yes
Column Factor	11.54	<0.0001	****	Yes
ANOVA table	SS (Type III)	DF	MS	F (DFn, DFd)	P value
Interaction	31.94	1	31.94	F (1, 201) = 80.94	P<0.0001
Row Factor	217.7	1	217.7	F (1, 201) = 551.6	P<0.0001
Column Factor	42.74	1	42.74	F (1, 201) = 108.3	P<0.0001
Residual	79.31	201	0.3946
Tukey's multiple comparisons test	Predicted (LS) mean diff.	95.00% CI of diff.	Below threshold?	Summary	Adjusted P Value
Dark:Mock vs. Dark:KI	0.1238	-0.1985 to 0.4460	No	ns	0.7525
Dark:Mock vs. Light 1 h:Mock	-2.85	-3.173 to -2.528	Yes	****	<0.0001
Dark:Mock vs. Light 1 h:KI	-1.148	-1.468 to -0.8269	Yes	****	<0.0001
Dark:KI vs. Light 1 h:Mock	-2.974	-3.296 to -2.652	Yes	****	<0.0001
Dark:KI vs. Light 1 h:KI	-1.271	-1.592 to -0.9507	Yes	****	<0.0001
Light 1 h:Mock vs. Light 1 h:KI	1.703	1.382 to 2.023	Yes	****	<0.0001
Figure 6d
Two-way ANOVA	Ordinary
Alpha	0.05
Source of Variation	% of total variation	P value	P value summary	Significant?
Interaction	7.855	<0.0001	****	Yes
Row Factor	44.49	<0.0001	****	Yes
Column Factor	10.56	<0.0001	****	Yes
ANOVA table	SS	DF	MS	F (DFn, DFd)	P value
Interaction	11.28	1	11.28	F (1, 196) = 41.50	P<0.0001
Row Factor	63.87	1	63.87	F (1, 196) = 235.1	P<0.0001
Column Factor	15.16	1	15.16	F (1, 196) = 55.81	P<0.0001
Residual	53.25	196	0.2717
Uncorrected Fisher's LSD	Mean Diff.	95.00% CI of diff.	Below threshold?	Summary	Individual P Value
EoN:Mock vs. EoN:DDC	0.07578	-0.1298 to 0.2814	No	ns	0.4682
EoN:Mock vs. Light 3 h:Mock	-1.605	-1.811 to -1.400	Yes	****	<0.0001
EoN:Mock vs. Light 3 h:DDC	-0.5796	-0.7852 to -0.3740	Yes	****	<0.0001
EoN:DDC vs. Light 3 h:Mock	-1.681	-1.887 to -1.475	Yes	****	<0.0001
EoN:DDC vs. Light 3 h:DDC	-0.6553	-0.8609 to -0.4497	Yes	****	<0.0001
Light 3 h:Mock vs. Light 3 h:DDC	1.026	0.8200 to 1.231	Yes	****	<0.0001
Figure 6e
Two-way ANOVA	Ordinary
Alpha	0.05
Source of Variation	% of total variation	P value	P value summary	Significant?
Interaction	14.41	<0.0001	****	Yes
Row Factor	45.01	<0.0001	****	Yes
Column Factor	11.71	<0.0001	****	Yes
ANOVA table	SS (Type III)	DF	MS	F (DFn, DFd)	P value
Interaction	67.16	1	67.16	F (1, 199) = 100.6	P<0.0001
Row Factor	209.8	1	209.8	F (1, 199) = 314.2	P<0.0001
Column Factor	54.59	1	54.59	F (1, 199) = 81.76	P<0.0001
Residual	132.9	199	0.6676
Uncorrected Fisher's LSD	Predicted (LS) mean diff.	95.00% CI of diff.	Below threshold?	Summary	Individual P Value
EoN:Mock vs. EoN:DDC	-0.1132	-0.4323 to 0.2058	No	ns	0.4849
EoN:Mock vs. Light 1 h:Mock	-3.184	-3.503 to -2.864	Yes	****	<0.0001
EoN:Mock vs. Light 1 h:DDC	-0.996	-1.317 to -0.6753	Yes	****	<0.0001
EoN:DDC vs. Light 1 h:Mock	-3.07	-3.389 to -2.751	Yes	****	<0.0001
EoN:DDC vs. Light 1 h:DDC	-0.8827	-1.203 to -0.5620	Yes	****	<0.0001
Light 1 h:Mock vs. Light 1 h:DDC	2.188	1.867 to 2.508	Yes	****	<0.0001

## Sheet: Fig S1
Figure s1b								Figure s1f
Two-way ANOVA	Ordinary							Two-way ANOVA	Ordinary
Alpha	0.05							Alpha	0.05
Source of Variation	% of total variation	P value	P value summary	Significant?				Source of Variation	% of total variation	P value	P value summary	Significant?
Interaction	7.921	<0.0001	****	Yes				Interaction	13.91	<0.0001	****	Yes
Row Factor	7.124	<0.0001	****	Yes				Row Factor	11.09	<0.0001	****	Yes
Column Factor	14.96	<0.0001	****	Yes				Column Factor	19.64	<0.0001	****	Yes
ANOVA table	SS	DF	MS	F (DFn, DFd)	P value			ANOVA table	SS (Type III)	DF	MS	F (DFn, DFd)	P value
Interaction	44560	2	22280	F (2, 594) = 33.61	P<0.0001			Interaction	77457	2	38729	F (2, 623) = 78.14	P<0.0001
Row Factor	40080	2	20040	F (2, 594) = 30.23	P<0.0001			Row Factor	61742	2	30871	F (2, 623) = 62.28	P<0.0001
Column Factor	84185	1	84185	F (1, 594) = 127.0	P<0.0001			Column Factor	109404	1	109404	F (1, 623) = 220.7	P<0.0001
Residual	393765	594	662.9					Residual	308793	623	495.7
Tukey's multiple comparisons test	Mean Diff.	95.00% CI of diff.	Below threshold?	Summary	Adjusted P Value			Tukey's multiple comparisons test	Predicted (LS) mean diff.	95.00% CI of diff.	Below threshold?	Summary	Adjusted P Value
0 h:Mock vs. 0 h:KI	0.2274	-10.18 to 10.64	No	ns	>0.9999			0 h:Mock vs. 0 h:DDC	-2.432	-11.30 to 6.440	No	ns	0.9702
0 h:Mock vs. 6 h:Mock	-0.7254	-11.14 to 9.685	No	ns	>0.9999			0 h:Mock vs. 6 h:Mock	-2.56	-11.24 to 6.122	No	ns	0.9593
0 h:Mock vs. 6 h:KI	28.98	18.57 to 39.39	Yes	****	<0.0001			0 h:Mock vs. 6 h:DDC	26.81	18.13 to 35.49	Yes	****	<0.0001
0 h:Mock vs. 12 h:Mock	-1.068	-11.48 to 9.342	No	ns	0.9997			0 h:Mock vs. 12 h:Mock	-2.85	-11.66 to 5.955	No	ns	0.94
0 h:Mock vs. 12 h:KI	40.07	29.66 to 50.48	Yes	****	<0.0001			0 h:Mock vs. 12 h:DDC	49.38	40.56 to 58.21	Yes	****	<0.0001
0 h:KI vs. 6 h:Mock	-0.9527	-11.36 to 9.458	No	ns	0.9998			0 h:DDC vs. 6 h:Mock	-0.1275	-8.940 to 8.685	No	ns	>0.9999
0 h:KI vs. 6 h:KI	28.75	18.34 to 39.16	Yes	****	<0.0001			0 h:DDC vs. 6 h:DDC	29.25	20.43 to 38.06	Yes	****	<0.0001
0 h:KI vs. 12 h:Mock	-1.295	-11.71 to 9.115	No	ns	0.9993			0 h:DDC vs. 12 h:Mock	-0.4174	-9.352 to 8.517	No	ns	>0.9999
0 h:KI vs. 12 h:KI	39.85	29.44 to 50.26	Yes	****	<0.0001			0 h:DDC vs. 12 h:DDC	51.82	42.86 to 60.77	Yes	****	<0.0001
6 h:Mock vs. 6 h:KI	29.7	19.29 to 40.11	Yes	****	<0.0001			6 h:Mock vs. 6 h:DDC	29.37	20.75 to 37.99	Yes	****	<0.0001
6 h:Mock vs. 12 h:Mock	-0.3426	-10.75 to 10.07	No	ns	>0.9999			6 h:Mock vs. 12 h:Mock	-0.2899	-9.035 to 8.456	No	ns	>0.9999
6 h:Mock vs. 12 h:KI	40.8	30.39 to 51.21	Yes	****	<0.0001			6 h:Mock vs. 12 h:DDC	51.94	43.18 to 60.71	Yes	****	<0.0001
6 h:KI vs. 12 h:Mock	-30.04	-40.45 to -19.63	Yes	****	<0.0001			6 h:DDC vs. 12 h:Mock	-29.66	-38.41 to -20.92	Yes	****	<0.0001
6 h:KI vs. 12 h:KI	11.1	0.6876 to 21.51	Yes	*	0.0289			6 h:DDC vs. 12 h:DDC	22.57	13.80 to 31.34	Yes	****	<0.0001
12 h:Mock vs. 12 h:KI	41.14	30.73 to 51.55	Yes	****	<0.0001			12 h:Mock vs. 12 h:DDC	52.23	43.34 to 61.12	Yes	****	<0.0001
Figure s1c								Figure s1g
Two-way ANOVA	Ordinary							Two-way ANOVA	Ordinary
Alpha	0.05							Alpha	0.05
Source of Variation	% of total variation	P value	P value summary	Significant?				Source of Variation	% of total variation	P value	P value summary	Significant?
Interaction	8.807	<0.0001	****	Yes				Interaction	10.97	<0.0001	****	Yes
Row Factor	30.46	<0.0001	****	Yes				Row Factor	36.21	<0.0001	****	Yes
Column Factor	9.127	<0.0001	****	Yes				Column Factor	11.16	<0.0001	****	Yes
ANOVA table	SS (Type III)	DF	MS	F (DFn, DFd)	P value			ANOVA table	SS (Type III)	DF	MS	F (DFn, DFd)	P value
Interaction	0.6813	2	0.3407	F (2, 676) = 58.39	P<0.0001			Interaction	0.8372	2	0.4186	F (2, 672) = 88.67	P<0.0001
Row Factor	2.357	1	2.357	F (1, 676) = 403.9	P<0.0001			Row Factor	2.765	1	2.765	F (1, 672) = 585.6	P<0.0001
Column Factor	0.706	2	0.353	F (2, 676) = 60.51	P<0.0001			Column Factor	0.8517	2	0.4258	F (2, 672) = 90.21	P<0.0001
Residual	3.944	676	0.005834					Residual	3.172	672	0.004721
Tukey's multiple comparisons test	Predicted (LS) mean diff.	95.00% CI of diff.	Below threshold?	Summary	Adjusted P Value			Tukey's multiple comparisons test	Predicted (LS) mean diff.	95.00% CI of diff.	Below threshold?	Summary	Adjusted P Value
EoN:Mock vs. EoN:KI 6 h	-0.0004802	-0.02946 to 0.02850	No	ns	>0.9999			EoN:Mock vs. EoN:DDC 6h	-0.01261	-0.03886 to 0.01363	No	ns	0.7429
EoN:Mock vs. EoN:KI 12 h	0.002238	-0.02701 to 0.03148	No	ns	>0.9999			EoN:Mock vs. EoN:DDC 12h	0.001294	-0.02477 to 0.02736	No	ns	>0.9999
EoN:Mock vs. Light 1 h:Mock	-0.2059	-0.2347 to -0.1772	Yes	****	<0.0001			EoN:Mock vs. Light 1h:Mock	-0.219	-0.2450 to -0.1930	Yes	****	<0.0001
EoN:Mock vs. Light 1 h:KI 6 h	-0.08419	-0.1130 to -0.05534	Yes	****	<0.0001			EoN:Mock vs. Light 1h:DDC 6h	-0.128	-0.1541 to -0.1019	Yes	****	<0.0001
EoN:Mock vs. Light 1 h:KI 12 h	-0.06089	-0.08980 to -0.03197	Yes	****	<0.0001			EoN:Mock vs. Light 1h:DDC 12h	-0.04747	-0.07348 to -0.02146	Yes	****	<0.0001
EoN:KI 6 h vs. EoN:KI 12 h	0.002718	-0.02659 to 0.03203	No	ns	0.9998			EoN:DDC 6h vs. EoN:DDC 12h	0.01391	-0.01239 to 0.04021	No	ns	0.6571
EoN:KI 6 h vs. Light 1 h:Mock	-0.2055	-0.2343 to -0.1767	Yes	****	<0.0001			EoN:DDC 6h vs. Light 1h:Mock	-0.2064	-0.2326 to -0.1801	Yes	****	<0.0001
EoN:KI 6 h vs. Light 1 h:KI 6 h	-0.08371	-0.1126 to -0.05479	Yes	****	<0.0001			EoN:DDC 6h vs. Light 1h:DDC 6h	-0.1154	-0.1417 to -0.08909	Yes	****	<0.0001
EoN:KI 6 h vs. Light 1 h:KI 12 h	-0.06041	-0.08938 to -0.03143	Yes	****	<0.0001			EoN:DDC 6h vs. Light 1h:DDC 12h	-0.03486	-0.06110 to -0.008613	Yes	**	0.0022
EoN:KI 12 h vs. Light 1 h:Mock	-0.2082	-0.2372 to -0.1791	Yes	****	<0.0001			EoN:DDC 12h vs. Light 1h:Mock	-0.2203	-0.2464 to -0.1942	Yes	****	<0.0001
EoN:KI 12 h vs. Light 1 h:KI 6 h	-0.08643	-0.1156 to -0.05725	Yes	****	<0.0001			EoN:DDC 12h vs. Light 1h:DDC 6h	-0.1293	-0.1554 to -0.1032	Yes	****	<0.0001
EoN:KI 12 h vs. Light 1 h:KI 12 h	-0.06312	-0.09237 to -0.03388	Yes	****	<0.0001			EoN:DDC 12h vs. Light 1h:DDC 12h	-0.04877	-0.07483 to -0.02270	Yes	****	<0.0001
Light 1 h:Mock vs. Light 1 h:KI 6 h	0.1217	0.09309 to 0.1504	Yes	****	<0.0001			Light 1h:Mock vs. Light 1h:DDC 6h	0.091	0.06493 to 0.1171	Yes	****	<0.0001
Light 1 h:Mock vs. Light 1 h:KI 12 h	0.1451	0.1163 to 0.1738	Yes	****	<0.0001			Light 1h:Mock vs. Light 1h:DDC 12h	0.1715	0.1455 to 0.1975	Yes	****	<0.0001
Light 1 h:KI 6 h vs. Light 1 h:KI 12 h	0.0233	-0.005547 to 0.05215	No	ns	0.192			Light 1h:DDC 6h vs. Light 1h:DDC 12h	0.08053	0.05447 to 0.1066	Yes	****	<0.0001
Figure s1d								Figure s1h
Two-way ANOVA	Ordinary							Two-way ANOVA	Ordinary
Alpha	0.05							Alpha	0.05
Source of Variation	% of total variation	P value	P value summary	Significant?				Source of Variation	% of total variation	P value	P value summary	Significant?
Interaction	8.397	<0.0001	****	Yes				Interaction	8.083	<0.0001	****	Yes
Row Factor	18.28	<0.0001	****	Yes				Row Factor	34.81	<0.0001	****	Yes
Column Factor	16.19	<0.0001	****	Yes				Column Factor	11.01	<0.0001	****	Yes
ANOVA table	SS (Type III)	DF	MS	F (DFn, DFd)	P value			ANOVA table	SS (Type III)	DF	MS	F (DFn, DFd)	P value
Interaction	68850	2	34425	F (2, 616) = 45.58	P<0.0001			Interaction	43295	2	21647	F (2, 615) = 53.81	P<0.0001
Row Factor	149887	1	149887	F (1, 616) = 198.5	P<0.0001			Row Factor	186483	1	186483	F (1, 615) = 463.5	P<0.0001
Column Factor	132781	2	66391	F (2, 616) = 87.91	P<0.0001			Column Factor	58960	2	29480	F (2, 615) = 73.28	P<0.0001
Residual	465226	616	755.2					Residual	247423	615	402.3
Tukey's multiple comparisons test	Predicted (LS) mean diff.	95.00% CI of diff.	Below threshold?	Summary	Adjusted P Value			Tukey's multiple comparisons test	Predicted (LS) mean diff.	95.00% CI of diff.	Below threshold?	Summary	Adjusted P Value
EoN:Mock vs. EoN:KI 6 h	-8.987	-20.04 to 2.069	No	ns	0.186			EoN:Mock vs. EoN:DDC 6h	-4.097	-12.09 to 3.893	No	ns	0.6862
EoN:Mock vs. EoN:KI 12 h	-9.867	-20.84 to 1.110	No	ns	0.1064			EoN:Mock vs. EoN:DDC 12h	-3.217	-11.25 to 4.812	No	ns	0.8622
EoN:Mock vs. Light 1 h:Mock	56.27	45.29 to 67.24	Yes	****	<0.0001			EoN:Mock vs. Light 1h:Mock	55.35	47.34 to 63.36	Yes	****	<0.0001
EoN:Mock vs. Light 1 h:KI 6 h	23.12	12.15 to 34.10	Yes	****	<0.0001			EoN:Mock vs. Light 1h:DDC 6h	30.18	22.21 to 38.16	Yes	****	<0.0001
EoN:Mock vs. Light 1 h:KI 12 h	-5.086	-16.06 to 5.891	No	ns	0.7714			EoN:Mock vs. Light 1h:DDC 12h	11.13	3.160 to 19.10	Yes	**	0.001
EoN:KI 6 h vs. EoN:KI 12 h	-0.8802	-11.80 to 10.04	No	ns	>0.9999			EoN:DDC 6h vs. EoN:DDC 12h	0.8804	-7.110 to 8.871	No	ns	0.9996
EoN:KI 6 h vs. Light 1 h:Mock	65.25	54.33 to 76.18	Yes	****	<0.0001			EoN:DDC 6h vs. Light 1h:Mock	59.45	51.48 to 67.42	Yes	****	<0.0001
EoN:KI 6 h vs. Light 1 h:KI 6 h	32.11	21.19 to 43.03	Yes	****	<0.0001			EoN:DDC 6h vs. Light 1h:DDC 6h	34.28	26.35 to 42.21	Yes	****	<0.0001
EoN:KI 6 h vs. Light 1 h:KI 12 h	3.901	-7.021 to 14.82	No	ns	0.9109			EoN:DDC 6h vs. Light 1h:DDC 12h	15.23	7.297 to 23.16	Yes	****	<0.0001
EoN:KI 12 h vs. Light 1 h:Mock	66.13	55.29 to 76.98	Yes	****	<0.0001			EoN:DDC 12h vs. Light 1h:Mock	58.57	50.56 to 66.58	Yes	****	<0.0001
EoN:KI 12 h vs. Light 1 h:KI 6 h	32.99	22.15 to 43.83	Yes	****	<0.0001			EoN:DDC 12h vs. Light 1h:DDC 6h	33.4	25.43 to 41.37	Yes	****	<0.0001
EoN:KI 12 h vs. Light 1 h:KI 12 h	4.781	-6.061 to 15.62	No	ns	0.8063			EoN:DDC 12h vs. Light 1h:DDC 12h	14.35	6.377 to 22.32	Yes	****	<0.0001
Light 1 h:Mock vs. Light 1 h:KI 6 h	-33.14	-43.99 to -22.30	Yes	****	<0.0001			Light 1h:Mock vs. Light 1h:DDC 6h	-25.17	-33.12 to -17.22	Yes	****	<0.0001
Light 1 h:Mock vs. Light 1 h:KI 12 h	-61.35	-72.20 to -50.51	Yes	****	<0.0001			Light 1h:Mock vs. Light 1h:DDC 12h	-44.22	-52.17 to -36.27	Yes	****	<0.0001
Light 1 h:KI 6 h vs. Light 1 h:KI 12 h	-28.21	-39.05 to -17.37	Yes	****	<0.0001			Light 1h:DDC 6h vs. Light 1h:DDC 12h	-19.05	-26.97 to -11.14	Yes	****	<0.0001

## Sheet: Fig S2
Figure s2b
one-way ANOVA
ANOVA summary
F	51.22
P value	<0.0001
P value summary	****
Significant diff. among means (P < 0.05)?	Yes
R squared	0.2795
Brown-Forsythe test
F (DFn, DFd)	8.565 (3, 396)
P value	<0.0001
P value summary	****
Are SDs significantly different (P < 0.05)?	Yes
Bartlett's test
Bartlett's statistic (corrected)	20.72
P value	0.0001
P value summary	***
Are SDs significantly different (P < 0.05)?	Yes
ANOVA table	SS	DF	MS	F (DFn, DFd)	P value
Treatment (between columns)	159558	3	53186	F (3, 396) = 51.22	P<0.0001
Residual (within columns)	411215	396	1038
Total	570774	399
Tukey's multiple comparisons test	Mean Diff.	95.00% CI of diff.	Below threshold?	Summary	Adjusted P Value
Col-0 vs. cat2	-24.85	-36.61 to -13.10	Yes	****	<0.0001	A-B
Col-0 vs. p35S::CAT2-Myc	29.78	18.03 to 41.54	Yes	****	<0.0001	A-C
Col-0 vs. rbohD rbohF	13.13	1.369 to 24.88	Yes	*	0.0217	A-D
cat2 vs. p35S::CAT2-Myc	54.64	42.88 to 66.40	Yes	****	<0.0001	B-C
cat2 vs. rbohD rbohF	37.98	26.22 to 49.74	Yes	****	<0.0001	B-D
p35S::CAT2-Myc vs. rbohD rbohF	-16.66	-28.42 to -4.900	Yes	**	0.0017	C-D
Figure s2c
Two-way ANOVA	Ordinary
Alpha	0.05
Source of Variation	% of total variation	P value	P value summary	Significant?
Interaction	5.047	<0.0001	****	Yes
Row Factor	19.6	<0.0001	****	Yes
Column Factor	37.06	<0.0001	****	Yes
ANOVA table	SS (Type III)	DF	MS	F (DFn, DFd)	P value
Interaction	0.8395	3	0.2798	F (3, 910) = 39.73	P<0.0001
Row Factor	3.261	1	3.261	F (1, 910) = 462.9	P<0.0001
Column Factor	6.164	3	2.055	F (3, 910) = 291.7	P<0.0001
Residual	6.411	910	0.007045
Tukey's multiple comparisons test	Predicted (LS) mean diff.	95.00% CI of diff.	Below threshold?	Summary	Adjusted P Value
EoN:Col-0 vs. EoN:cat2	-0.2048	-0.2388 to -0.1707	Yes	****	<0.0001
EoN:Col-0 vs. EoN:p35S::CAT2-Myc	-0.001167	-0.03532 to 0.03299	No	ns	>0.9999
EoN:Col-0 vs. EoN:rbohD rbohF	-8.643e-05	-0.03379 to 0.03362	No	ns	>0.9999
EoN:Col-0 vs. Light 1h:Col-0	-0.2243	-0.2584 to -0.1902	Yes	****	<0.0001
EoN:Col-0 vs. Light 1h:cat2	-0.2839	-0.3175 to -0.2503	Yes	****	<0.0001
EoN:Col-0 vs. Light 1h:p35S::CAT2-Myc	-0.09548	-0.1290 to -0.06199	Yes	****	<0.0001
EoN:Col-0 vs. Light 1h:rbohD rbohF	-0.07937	-0.1128 to -0.04594	Yes	****	<0.0001
EoN:cat2 vs. EoN:p35S::CAT2-Myc	0.2036	0.1693 to 0.2379	Yes	****	<0.0001
EoN:cat2 vs. EoN:rbohD rbohF	0.2047	0.1708 to 0.2385	Yes	****	<0.0001
EoN:cat2 vs. Light 1h:Col-0	-0.01954	-0.05376 to 0.01469	No	ns	0.6649
EoN:cat2 vs. Light 1h:cat2	-0.07914	-0.1129 to -0.04543	Yes	****	<0.0001
EoN:cat2 vs. Light 1h:p35S::CAT2-Myc	0.1093	0.07563 to 0.1429	Yes	****	<0.0001
EoN:cat2 vs. Light 1h:rbohD rbohF	0.1254	0.09182 to 0.1590	Yes	****	<0.0001
EoN:p35S::CAT2-Myc vs. EoN:rbohD rbohF	0.00108	-0.03285 to 0.03501	No	ns	>0.9999
EoN:p35S::CAT2-Myc vs. Light 1h:Col-0	-0.2231	-0.2574 to -0.1888	Yes	****	<0.0001
EoN:p35S::CAT2-Myc vs. Light 1h:cat2	-0.2827	-0.3165 to -0.2489	Yes	****	<0.0001
EoN:p35S::CAT2-Myc vs. Light 1h:p35S::CAT2-Myc	-0.09432	-0.1280 to -0.06059	Yes	****	<0.0001
EoN:p35S::CAT2-Myc vs. Light 1h:rbohD rbohF	-0.0782	-0.1119 to -0.04454	Yes	****	<0.0001
EoN:rbohD rbohF vs. Light 1h:Col-0	-0.2242	-0.2581 to -0.1904	Yes	****	<0.0001
EoN:rbohD rbohF vs. Light 1h:cat2	-0.2838	-0.3172 to -0.2505	Yes	****	<0.0001
EoN:rbohD rbohF vs. Light 1h:p35S::CAT2-Myc	-0.0954	-0.1287 to -0.06213	Yes	****	<0.0001
EoN:rbohD rbohF vs. Light 1h:rbohD rbohF	-0.07928	-0.1125 to -0.04608	Yes	****	<0.0001
Light 1h:Col-0 vs. Light 1h:cat2	-0.05961	-0.09332 to -0.02589	Yes	****	<0.0001
Light 1h:Col-0 vs. Light 1h:p35S::CAT2-Myc	0.1288	0.09517 to 0.1625	Yes	****	<0.0001
Light 1h:Col-0 vs. Light 1h:rbohD rbohF	0.1449	0.1114 to 0.1785	Yes	****	<0.0001
Light 1h:cat2 vs. Light 1h:p35S::CAT2-Myc	0.1884	0.1553 to 0.2215	Yes	****	<0.0001
Light 1h:cat2 vs. Light 1h:rbohD rbohF	0.2045	0.1715 to 0.2376	Yes	****	<0.0001
Light 1h:p35S::CAT2-Myc vs. Light 1h:rbohD rbohF	0.01612	-0.01687 to 0.04911	No	ns	0.8158
Figure s2d
Two-way ANOVA	Ordinary
Alpha	0.05
Source of Variation	% of total variation	P value	P value summary	Significant?
Interaction	5.464	<0.0001	****	Yes
Row Factor	21.57	<0.0001	****	Yes
Column Factor	26.05	<0.0001	****	Yes
ANOVA table	SS (Type III)	DF	MS	F (DFn, DFd)	P value
Interaction	76940	3	25647	F (3, 823) = 32.14	P<0.0001
Row Factor	303776	1	303776	F (1, 823) = 380.7	P<0.0001
Column Factor	366875	3	122292	F (3, 823) = 153.2	P<0.0001
Residual	656749	823	798
Tukey's multiple comparisons test	Predicted (LS) mean diff.	95.00% CI of diff.	Below threshold?	Summary	Adjusted P Value
EoN:Col-0 vs. EoN:cat2	24.86	12.95 to 36.76	Yes	****	<0.0001
EoN:Col-0 vs. EoN:p35S::CAT2-Myc	-19.9	-31.80 to -7.991	Yes	****	<0.0001
EoN:Col-0 vs. EoN:rbohD rbohF	20.16	8.364 to 31.95	Yes	****	<0.0001
EoN:Col-0 vs. Light 1h:Col-0	58.6	46.70 to 70.51	Yes	****	<0.0001
EoN:Col-0 vs. Light 1h:cat2	79.93	68.08 to 91.78	Yes	****	<0.0001
EoN:Col-0 vs. Light 1h:p35S::CAT2-Myc	6.245	-5.718 to 18.21	No	ns	0.7586
EoN:Col-0 vs. Light 1h:rbohD rbohF	33.31	21.44 to 45.19	Yes	****	<0.0001
EoN:cat2 vs. EoN:p35S::CAT2-Myc	-44.75	-56.71 to -32.79	Yes	****	<0.0001
EoN:cat2 vs. EoN:rbohD rbohF	-4.7	-16.55 to 7.149	No	ns	0.9304
EoN:cat2 vs. Light 1h:Col-0	33.75	21.79 to 45.71	Yes	****	<0.0001
EoN:cat2 vs. Light 1h:cat2	55.07	43.17 to 66.98	Yes	****	<0.0001
EoN:cat2 vs. Light 1h:p35S::CAT2-Myc	-18.61	-30.63 to -6.590	Yes	****	<0.0001
EoN:cat2 vs. Light 1h:rbohD rbohF	8.457	-3.475 to 20.39	No	ns	0.3813
EoN:p35S::CAT2-Myc vs. EoN:rbohD rbohF	40.05	28.20 to 51.90	Yes	****	<0.0001
EoN:p35S::CAT2-Myc vs. Light 1h:Col-0	78.5	66.54 to 90.46	Yes	****	<0.0001
EoN:p35S::CAT2-Myc vs. Light 1h:cat2	99.82	87.92 to 111.7	Yes	****	<0.0001
EoN:p35S::CAT2-Myc vs. Light 1h:p35S::CAT2-Myc	26.14	14.12 to 38.16	Yes	****	<0.0001
EoN:p35S::CAT2-Myc vs. Light 1h:rbohD rbohF	53.21	41.28 to 65.14	Yes	****	<0.0001
EoN:rbohD rbohF vs. Light 1h:Col-0	38.45	26.60 to 50.30	Yes	****	<0.0001
EoN:rbohD rbohF vs. Light 1h:cat2	59.77	47.98 to 71.57	Yes	****	<0.0001
EoN:rbohD rbohF vs. Light 1h:p35S::CAT2-Myc	-13.91	-25.82 to -2.001	Yes	**	0.0097
EoN:rbohD rbohF vs. Light 1h:rbohD rbohF	13.16	1.338 to 24.98	Yes	*	0.0171
Light 1h:Col-0 vs. Light 1h:cat2	21.32	9.420 to 33.23	Yes	****	<0.0001
Light 1h:Col-0 vs. Light 1h:p35S::CAT2-Myc	-52.36	-64.38 to -40.34	Yes	****	<0.0001
Light 1h:Col-0 vs. Light 1h:rbohD rbohF	-25.29	-37.22 to -13.36	Yes	****	<0.0001
Light 1h:cat2 vs. Light 1h:p35S::CAT2-Myc	-73.68	-85.65 to -61.72	Yes	****	<0.0001
Light 1h:cat2 vs. Light 1h:rbohD rbohF	-46.62	-58.49 to -34.74	Yes	****	<0.0001
Light 1h:p35S::CAT2-Myc vs. Light 1h:rbohD rbohF	27.07	15.08 to 39.06	Yes	****	<0.0001

## Sheet: Fig S3
Figure s3b
one-way ANOVA
ANOVA summary
F	180.7
P value	<0.0001
P value summary	****
Significant diff. among means (P < 0.05)?	Yes
R squared	0.6034
Brown-Forsythe test
F (DFn, DFd)	8.094 (5, 594)
P value	<0.0001
P value summary	****
Are SDs significantly different (P < 0.05)?	Yes
Bartlett's test
Bartlett's statistic (corrected)	39.78
P value	<0.0001
P value summary	****
Are SDs significantly different (P < 0.05)?	Yes
ANOVA table	SS	DF	MS	F (DFn, DFd)	P value
Treatment (between columns)	1192461	5	238492	F (5, 594) = 180.7	P<0.0001
Residual (within columns)	783805	594	1320
Total	1976267	599
Uncorrected Fisher's LSD	Mean Diff.	95.00% CI of diff.	Below threshold?	Summary	Individual P Value
0 vs. 10	-11.74	-21.83 to -1.654	Yes	*	0.0226	A-B
0 vs. 30	-22.65	-32.74 to -12.56	Yes	****	<0.0001	A-C
0 vs. 50	-35.77	-45.86 to -25.68	Yes	****	<0.0001	A-D
0 vs. 100	-57.25	-67.33 to -47.16	Yes	****	<0.0001	A-E
0 vs. 1000	-134.8	-144.9 to -124.7	Yes	****	<0.0001	A-F
10 vs. 30	-10.9	-20.99 to -0.8134	Yes	*	0.0342	B-C
10 vs. 50	-24.03	-34.12 to -13.94	Yes	****	<0.0001	B-D
10 vs. 100	-45.5	-55.59 to -35.41	Yes	****	<0.0001	B-E
10 vs. 1000	-123.1	-133.2 to -113.0	Yes	****	<0.0001	B-F
30 vs. 50	-13.12	-23.21 to -3.034	Yes	*	0.0109	C-D
30 vs. 100	-34.6	-44.69 to -24.51	Yes	****	<0.0001	C-E
30 vs. 1000	-112.2	-122.3 to -102.1	Yes	****	<0.0001	C-F
50 vs. 100	-21.48	-31.57 to -11.39	Yes	****	<0.0001	D-E
50 vs. 1000	-99.06	-109.1 to -88.97	Yes	****	<0.0001	D-F
100 vs. 1000	-77.58	-87.67 to -67.49	Yes	****	<0.0001	E-F
Figure s3c
Two-way ANOVA	Ordinary
Alpha	0.05
Source of Variation	% of total variation	P value	P value summary	Significant?
Interaction	5.543	<0.0001	****	Yes
Row Factor	15.13	<0.0001	****	Yes
Column Factor	42.49	<0.0001	****	Yes
ANOVA table	SS (Type III)	DF	MS	F (DFn, DFd)	P value
Interaction	1.172	5	0.2343	F (5, 1388) = 41.71	P<0.0001
Row Factor	3.198	5	0.6397	F (5, 1388) = 113.9	P<0.0001
Column Factor	8.982	1	8.982	F (1, 1388) = 1599	P<0.0001
Residual	7.796	1388	0.005617
Tukey's multiple comparisons test	Predicted (LS) mean diff.	95.00% CI of diff.	Below threshold?	Summary	Adjusted P Value
0:EoN vs. 0:Light 1h	-0.2021	-0.2347 to -0.1695	Yes	****	<0.0001
0:EoN vs. 10:EoN	-0.03676	-0.06871 to -0.004822	Yes	**	0.0094
0:EoN vs. 10:Light 1h	-0.2311	-0.2632 to -0.1989	Yes	****	<0.0001
0:EoN vs. 30:EoN	-0.06253	-0.09440 to -0.03065	Yes	****	<0.0001
0:EoN vs. 30:Light 1h	-0.2732	-0.3052 to -0.2413	Yes	****	<0.0001
0:EoN vs. 50:EoN	-0.01172	-0.04409 to 0.02064	No	ns	0.99
0:EoN vs. 50:Light 1h	-0.2035	-0.2353 to -0.1717	Yes	****	<0.0001
0:EoN vs. 100:EoN	0.004905	-0.02690 to 0.03671	No	ns	>0.9999
0:EoN vs. 100:Light 1h	-0.1004	-0.1324 to -0.06842	Yes	****	<0.0001
0:EoN vs. 1000:EoN	-0.0001047	-0.03191 to 0.03170	No	ns	>0.9999
0:EoN vs. 1000:Light 1h	-0.05753	-0.08975 to -0.02531	Yes	****	<0.0001
0:Light 1h vs. 10:EoN	0.1653	0.1327 to 0.1979	Yes	****	<0.0001
0:Light 1h vs. 10:Light 1h	-0.029	-0.06180 to 0.003793	No	ns	0.1437
0:Light 1h vs. 30:EoN	0.1395	0.1070 to 0.1721	Yes	****	<0.0001
0:Light 1h vs. 30:Light 1h	-0.07114	-0.1037 to -0.03855	Yes	****	<0.0001
0:Light 1h vs. 50:EoN	0.1904	0.1573 to 0.2234	Yes	****	<0.0001
0:Light 1h vs. 50:Light 1h	-0.001387	-0.03385 to 0.03108	No	ns	>0.9999
0:Light 1h vs. 100:EoN	0.207	0.1745 to 0.2394	Yes	****	<0.0001
0:Light 1h vs. 100:Light 1h	0.1016	0.06898 to 0.1343	Yes	****	<0.0001
0:Light 1h vs. 1000:EoN	0.202	0.1695 to 0.2344	Yes	****	<0.0001
0:Light 1h vs. 1000:Light 1h	0.1445	0.1117 to 0.1774	Yes	****	<0.0001
10:EoN vs. 10:Light 1h	-0.1943	-0.2265 to -0.1622	Yes	****	<0.0001
10:EoN vs. 30:EoN	-0.02577	-0.05764 to 0.006109	No	ns	0.255
10:EoN vs. 30:Light 1h	-0.2365	-0.2684 to -0.2045	Yes	****	<0.0001
10:EoN vs. 50:EoN	0.02504	-0.007326 to 0.05741	No	ns	0.3203
10:EoN vs. 50:Light 1h	-0.1667	-0.1985 to -0.1349	Yes	****	<0.0001
10:EoN vs. 100:EoN	0.04167	0.009861 to 0.07348	Yes	**	0.0012
10:EoN vs. 100:Light 1h	-0.06367	-0.09568 to -0.03166	Yes	****	<0.0001
10:EoN vs. 1000:EoN	0.03666	0.004851 to 0.06847	Yes	**	0.0092
10:EoN vs. 1000:Light 1h	-0.02077	-0.05299 to 0.01145	No	ns	0.6156
10:Light 1h vs. 30:EoN	0.1686	0.1365 to 0.2006	Yes	****	<0.0001
10:Light 1h vs. 30:Light 1h	-0.04214	-0.07429 to -0.009989	Yes	**	0.0011
10:Light 1h vs. 50:EoN	0.2194	0.1868 to 0.2519	Yes	****	<0.0001
10:Light 1h vs. 50:Light 1h	0.02762	-0.004399 to 0.05963	No	ns	0.171
10:Light 1h vs. 100:EoN	0.236	0.2040 to 0.2680	Yes	****	<0.0001
10:Light 1h vs. 100:Light 1h	0.1306	0.09843 to 0.1629	Yes	****	<0.0001
10:Light 1h vs. 1000:EoN	0.231	0.1990 to 0.2630	Yes	****	<0.0001
10:Light 1h vs. 1000:Light 1h	0.1735	0.1411 to 0.2060	Yes	****	<0.0001
30:EoN vs. 30:Light 1h	-0.2107	-0.2426 to -0.1788	Yes	****	<0.0001
30:EoN vs. 50:EoN	0.05081	0.01851 to 0.08311	Yes	****	<0.0001
30:EoN vs. 50:Light 1h	-0.1409	-0.1727 to -0.1092	Yes	****	<0.0001
30:EoN vs. 100:EoN	0.06743	0.03569 to 0.09918	Yes	****	<0.0001
30:EoN vs. 100:Light 1h	-0.0379	-0.06985 to -0.005961	Yes	**	0.006
30:EoN vs. 1000:EoN	0.06242	0.03068 to 0.09417	Yes	****	<0.0001
30:EoN vs. 1000:Light 1h	0.004997	-0.02716 to 0.03715	No	ns	>0.9999
30:Light 1h vs. 50:EoN	0.2615	0.2291 to 0.2939	Yes	****	<0.0001
30:Light 1h vs. 50:Light 1h	0.06976	0.03795 to 0.1016	Yes	****	<0.0001
30:Light 1h vs. 100:EoN	0.2781	0.2463 to 0.3099	Yes	****	<0.0001
30:Light 1h vs. 100:Light 1h	0.1728	0.1408 to 0.2048	Yes	****	<0.0001
30:Light 1h vs. 1000:EoN	0.2731	0.2413 to 0.3049	Yes	****	<0.0001
30:Light 1h vs. 1000:Light 1h	0.2157	0.1835 to 0.2479	Yes	****	<0.0001
50:EoN vs. 50:Light 1h	-0.1917	-0.2240 to -0.1595	Yes	****	<0.0001
50:EoN vs. 100:EoN	0.01663	-0.01561 to 0.04886	No	ns	0.8735
50:EoN vs. 100:Light 1h	-0.08871	-0.1211 to -0.05628	Yes	****	<0.0001
50:EoN vs. 1000:EoN	0.01162	-0.02062 to 0.04385	No	ns	0.9904
50:EoN vs. 1000:Light 1h	-0.04581	-0.07845 to -0.01317	Yes	***	0.0003
50:Light 1h vs. 100:EoN	0.2084	0.1767 to 0.2400	Yes	****	<0.0001
50:Light 1h vs. 100:Light 1h	0.103	0.07115 to 0.1349	Yes	****	<0.0001
50:Light 1h vs. 1000:EoN	0.2034	0.1717 to 0.2350	Yes	****	<0.0001
50:Light 1h vs. 1000:Light 1h	0.1459	0.1138 to 0.1780	Yes	****	<0.0001
100:EoN vs. 100:Light 1h	-0.1053	-0.1372 to -0.07346	Yes	****	<0.0001
100:EoN vs. 1000:EoN	-0.00501	-0.03668 to 0.02666	No	ns	>0.9999
100:EoN vs. 1000:Light 1h	-0.06244	-0.09453 to -0.03035	Yes	****	<0.0001
100:Light 1h vs. 1000:EoN	0.1003	0.06845 to 0.1322	Yes	****	<0.0001
100:Light 1h vs. 1000:Light 1h	0.0429	0.01061 to 0.07519	Yes	***	0.0009
1000:EoN vs. 1000:Light 1h	-0.05743	-0.08952 to -0.02534	Yes	****	<0.0001
Figure s3d
Two-way ANOVA	Ordinary
Alpha	0.05
Source of Variation	% of total variation	P value	P value summary	Significant?
Interaction	3.766	<0.0001	****	Yes
Row Factor	18.78	<0.0001	****	Yes
Column Factor	39.88	<0.0001	****	Yes
ANOVA table	SS (Type III)	DF	MS	F (DFn, DFd)	P value
Interaction	69191	5	13838	F (5, 1231) = 24.55	P<0.0001
Row Factor	344964	5	68993	F (5, 1231) = 122.4	P<0.0001
Column Factor	732802	1	732802	F (1, 1231) = 1300	P<0.0001
Residual	693795	1231	563.6
Tukey's multiple comparisons test	Predicted (LS) mean diff.	95.00% CI of diff.	Below threshold?	Summary	Adjusted P Value
0:EoN vs. 0:Light 1h	56.42	45.56 to 67.28	Yes	****	<0.0001
0:EoN vs. 10:EoN	9.693	-1.114 to 20.50	No	ns	0.1294
0:EoN vs. 10:Light 1h	71.42	60.61 to 82.22	Yes	****	<0.0001
0:EoN vs. 30:EoN	13.4	2.567 to 24.23	Yes	**	0.0032
0:EoN vs. 30:Light 1h	75.94	65.08 to 86.80	Yes	****	<0.0001
0:EoN vs. 50:EoN	0.9542	-9.853 to 11.76	No	ns	>0.9999
0:EoN vs. 50:Light 1h	53.9	43.04 to 64.76	Yes	****	<0.0001
0:EoN vs. 100:EoN	-5.192	-16.08 to 5.693	No	ns	0.9223
0:EoN vs. 100:Light 1h	31.07	20.21 to 41.93	Yes	****	<0.0001
0:EoN vs. 1000:EoN	-15.25	-26.13 to -4.363	Yes	***	0.0003
0:EoN vs. 1000:Light 1h	6.249	-4.532 to 17.03	No	ns	0.7606
0:Light 1h vs. 10:EoN	-46.73	-57.51 to -35.95	Yes	****	<0.0001
0:Light 1h vs. 10:Light 1h	15	4.216 to 25.78	Yes	***	0.0004
0:Light 1h vs. 30:EoN	-43.02	-53.83 to -32.21	Yes	****	<0.0001
0:Light 1h vs. 30:Light 1h	19.52	8.687 to 30.35	Yes	****	<0.0001
0:Light 1h vs. 50:EoN	-55.47	-66.25 to -44.69	Yes	****	<0.0001
0:Light 1h vs. 50:Light 1h	-2.52	-13.35 to 8.312	No	ns	0.9998
0:Light 1h vs. 100:EoN	-61.61	-72.47 to -50.75	Yes	****	<0.0001
0:Light 1h vs. 100:Light 1h	-25.35	-36.18 to -14.51	Yes	****	<0.0001
0:Light 1h vs. 1000:EoN	-71.67	-82.53 to -60.81	Yes	****	<0.0001
0:Light 1h vs. 1000:Light 1h	-50.17	-60.93 to -39.42	Yes	****	<0.0001
10:EoN vs. 10:Light 1h	61.72	50.99 to 72.45	Yes	****	<0.0001
10:EoN vs. 30:EoN	3.706	-7.048 to 14.46	No	ns	0.9934
10:EoN vs. 30:Light 1h	66.25	55.47 to 77.03	Yes	****	<0.0001
10:EoN vs. 50:EoN	-8.739	-19.47 to 1.990	No	ns	0.2441
10:EoN vs. 50:Light 1h	44.21	33.43 to 54.99	Yes	****	<0.0001
10:EoN vs. 100:EoN	-14.88	-25.69 to -4.078	Yes	***	0.0004
10:EoN vs. 100:Light 1h	21.38	10.60 to 32.16	Yes	****	<0.0001
10:EoN vs. 1000:EoN	-24.94	-35.75 to -14.13	Yes	****	<0.0001
10:EoN vs. 1000:Light 1h	-3.444	-14.15 to 7.259	No	ns	0.9964
10:Light 1h vs. 30:EoN	-58.02	-68.77 to -47.26	Yes	****	<0.0001
10:Light 1h vs. 30:Light 1h	4.523	-6.257 to 15.30	No	ns	0.9683
10:Light 1h vs. 50:EoN	-70.46	-81.19 to -59.73	Yes	****	<0.0001
10:Light 1h vs. 50:Light 1h	-17.52	-28.30 to -6.735	Yes	****	<0.0001
10:Light 1h vs. 100:EoN	-76.61	-87.41 to -65.80	Yes	****	<0.0001
10:Light 1h vs. 100:Light 1h	-40.34	-51.12 to -29.56	Yes	****	<0.0001
10:Light 1h vs. 1000:EoN	-86.66	-97.47 to -75.86	Yes	****	<0.0001
10:Light 1h vs. 1000:Light 1h	-65.17	-75.87 to -54.46	Yes	****	<0.0001
30:EoN vs. 30:Light 1h	62.54	51.73 to 73.35	Yes	****	<0.0001
30:EoN vs. 50:EoN	-12.45	-23.20 to -1.691	Yes	**	0.0087
30:EoN vs. 50:Light 1h	40.5	29.69 to 51.31	Yes	****	<0.0001
30:EoN vs. 100:EoN	-18.59	-29.42 to -7.759	Yes	****	<0.0001
30:EoN vs. 100:Light 1h	17.67	6.868 to 28.48	Yes	****	<0.0001
30:EoN vs. 1000:EoN	-28.65	-39.48 to -17.82	Yes	****	<0.0001
30:EoN vs. 1000:Light 1h	-7.15	-17.88 to 3.579	No	ns	0.563
30:Light 1h vs. 50:EoN	-74.98	-85.76 to -64.20	Yes	****	<0.0001
30:Light 1h vs. 50:Light 1h	-22.04	-32.87 to -11.21	Yes	****	<0.0001
30:Light 1h vs. 100:EoN	-81.13	-91.99 to -70.27	Yes	****	<0.0001
30:Light 1h vs. 100:Light 1h	-44.87	-55.70 to -34.03	Yes	****	<0.0001
30:Light 1h vs. 1000:EoN	-91.19	-102.0 to -80.33	Yes	****	<0.0001
30:Light 1h vs. 1000:Light 1h	-69.69	-80.44 to -58.93	Yes	****	<0.0001
50:EoN vs. 50:Light 1h	52.95	42.17 to 63.73	Yes	****	<0.0001
50:EoN vs. 100:EoN	-6.146	-16.95 to 4.661	No	ns	0.7825
50:EoN vs. 100:Light 1h	30.12	19.34 to 40.90	Yes	****	<0.0001
50:EoN vs. 1000:EoN	-16.2	-27.01 to -5.395	Yes	****	<0.0001
50:EoN vs. 1000:Light 1h	5.295	-5.408 to 16.00	No	ns	0.9018
50:Light 1h vs. 100:EoN	-59.09	-69.95 to -48.23	Yes	****	<0.0001
50:Light 1h vs. 100:Light 1h	-22.83	-33.66 to -12.00	Yes	****	<0.0001
50:Light 1h vs. 1000:EoN	-69.15	-80.01 to -58.29	Yes	****	<0.0001
50:Light 1h vs. 1000:Light 1h	-47.65	-58.41 to -36.90	Yes	****	<0.0001
100:EoN vs. 100:Light 1h	36.26	25.41 to 47.12	Yes	****	<0.0001
100:EoN vs. 1000:EoN	-10.06	-20.94 to 0.8286	No	ns	0.1025
100:EoN vs. 1000:Light 1h	11.44	0.6594 to 22.22	Yes	*	0.0264
100:Light 1h vs. 1000:EoN	-46.32	-57.18 to -35.46	Yes	****	<0.0001
100:Light 1h vs. 1000:Light 1h	-24.82	-35.58 to -14.07	Yes	****	<0.0001
1000:EoN vs. 1000:Light 1h	21.5	10.72 to 32.28	Yes	****	<0.0001

## Sheet: Fig S4
Figure s4a
Two-way ANOVA	Ordinary
Alpha	0.05
Source of Variation	% of total variation	P value	P value summary	Significant?
Interaction	4.837	<0.0001	****	Yes
Row Factor	32.44	<0.0001	****	Yes
Column Factor	19.6	<0.0001	****	Yes
ANOVA table	SS (Type III)	DF	MS	F (DFn, DFd)	P value
Interaction	0.7713	3	0.2571	F (3, 897) = 34.22	P<0.0001
Row Factor	5.173	1	5.173	F (1, 897) = 688.4	P<0.0001
Column Factor	3.125	3	1.042	F (3, 897) = 138.6	P<0.0001
Residual	6.74	897	0.007514
Tukey's multiple comparisons test	Predicted (LS) mean diff.	95.00% CI of diff.	Below threshold?	Summary	Adjusted P Value
EoN:Col-0 vs. EoN:kin10	-8.157e-05	-0.03504 to 0.03488	No	ns	>0.9999
EoN:Col-0 vs. EoN:p35S::KIN10-Myc-1#	-0.08558	-0.1203 to -0.05085	Yes	****	<0.0001
EoN:Col-0 vs. EoN:p35S::KIN10-Myc-3#	-0.07291	-0.1079 to -0.03795	Yes	****	<0.0001
EoN:Col-0 vs. Light 1h:Col-0	-0.201	-0.2360 to -0.1659	Yes	****	<0.0001
EoN:Col-0 vs. Light 1h:kin10	-0.05202	-0.08723 to -0.01682	Yes	***	0.0002
EoN:Col-0 vs. Light 1h:p35S::KIN10-Myc-1#	-0.2731	-0.3076 to -0.2387	Yes	****	<0.0001
EoN:Col-0 vs. Light 1h:p35S::KIN10-Myc-3#	-0.2374	-0.2724 to -0.2025	Yes	****	<0.0001
EoN:kin10 vs. EoN:p35S::KIN10-Myc-1#	-0.0855	-0.1205 to -0.05054	Yes	****	<0.0001
EoN:kin10 vs. EoN:p35S::KIN10-Myc-3#	-0.07283	-0.1080 to -0.03763	Yes	****	<0.0001
EoN:kin10 vs. Light 1h:Col-0	-0.2009	-0.2362 to -0.1656	Yes	****	<0.0001
EoN:kin10 vs. Light 1h:kin10	-0.05194	-0.08737 to -0.01651	Yes	***	0.0003
EoN:kin10 vs. Light 1h:p35S::KIN10-Myc-1#	-0.2731	-0.3077 to -0.2384	Yes	****	<0.0001
EoN:kin10 vs. Light 1h:p35S::KIN10-Myc-3#	-0.2374	-0.2726 to -0.2022	Yes	****	<0.0001
EoN:p35S::KIN10-Myc-1# vs. EoN:p35S::KIN10-Myc-3#	0.01267	-0.02229 to 0.04763	No	ns	0.9566
EoN:p35S::KIN10-Myc-1# vs. Light 1h:Col-0	-0.1154	-0.1504 to -0.08036	Yes	****	<0.0001
EoN:p35S::KIN10-Myc-1# vs. Light 1h:kin10	0.03356	-0.001646 to 0.06876	No	ns	0.0746
EoN:p35S::KIN10-Myc-1# vs. Light 1h:p35S::KIN10-Myc-1#	-0.1876	-0.2220 to -0.1531	Yes	****	<0.0001
EoN:p35S::KIN10-Myc-1# vs. Light 1h:p35S::KIN10-Myc-3#	-0.1519	-0.1868 to -0.1169	Yes	****	<0.0001
EoN:p35S::KIN10-Myc-3# vs. Light 1h:Col-0	-0.1281	-0.1633 to -0.09280	Yes	****	<0.0001
EoN:p35S::KIN10-Myc-3# vs. Light 1h:kin10	0.02089	-0.01455 to 0.05632	No	ns	0.6265
EoN:p35S::KIN10-Myc-3# vs. Light 1h:p35S::KIN10-Myc-1#	-0.2002	-0.2349 to -0.1656	Yes	****	<0.0001
EoN:p35S::KIN10-Myc-3# vs. Light 1h:p35S::KIN10-Myc-3#	-0.1645	-0.1997 to -0.1293	Yes	****	<0.0001
Light 1h:Col-0 vs. Light 1h:kin10	0.149	0.1135 to 0.1845	Yes	****	<0.0001
Light 1h:Col-0 vs. Light 1h:p35S::KIN10-Myc-1#	-0.07215	-0.1069 to -0.03740	Yes	****	<0.0001
Light 1h:Col-0 vs. Light 1h:p35S::KIN10-Myc-3#	-0.03646	-0.07173 to -0.001193	Yes	*	0.0368
Light 1h:kin10 vs. Light 1h:p35S::KIN10-Myc-1#	-0.2211	-0.2560 to -0.1862	Yes	****	<0.0001
Light 1h:kin10 vs. Light 1h:p35S::KIN10-Myc-3#	-0.1854	-0.2209 to -0.1500	Yes	****	<0.0001
Light 1h:p35S::KIN10-Myc-1# vs. Light 1h:p35S::KIN10-Myc-3#	0.03569	0.001016 to 0.07036	Yes	*	0.0384
Figure s4b
Two-way ANOVA	Ordinary
Alpha	0.05
Source of Variation	% of total variation	P value	P value summary	Significant?
Interaction	18.77	<0.0001	****	Yes
Row Factor	45.08	<0.0001	****	Yes
Column Factor	0.5478	0.0053	**	Yes
ANOVA table	SS (Type III)	DF	MS	F (DFn, DFd)	P value
Interaction	262656	3	87552	F (3, 821) = 146.4	P<0.0001
Row Factor	630941	1	630941	F (1, 821) = 1055	P<0.0001
Column Factor	7667	3	2556	F (3, 821) = 4.273	P=0.0053
Residual	491086	821	598.2
Uncorrected Fisher's LSD	Predicted (LS) mean diff.	95.00% CI of diff.	Below threshold?	Summary	Individual P Value
EoN:Col-0 vs. EoN:kin10	22.32	15.58 to 29.06	Yes	****	<0.0001
EoN:Col-0 vs. EoN:p35S::KIN10-Myc-1#	-17.81	-24.49 to -11.14	Yes	****	<0.0001
EoN:Col-0 vs. EoN:p35S::KIN10-Myc-3#	-13.3	-20.01 to -6.598	Yes	***	0.0001
EoN:Col-0 vs. Light 1h:Col-0	57.84	51.15 to 64.53	Yes	****	<0.0001
EoN:Col-0 vs. Light 1h:kin10	18.74	12.05 to 25.42	Yes	****	<0.0001
EoN:Col-0 vs. Light 1h:p35S::KIN10-Myc-1#	70.74	64.07 to 77.42	Yes	****	<0.0001
EoN:Col-0 vs. Light 1h:p35S::KIN10-Myc-3#	64.61	57.94 to 71.28	Yes	****	<0.0001
EoN:kin10 vs. EoN:p35S::KIN10-Myc-1#	-40.13	-46.83 to -33.44	Yes	****	<0.0001
EoN:kin10 vs. EoN:p35S::KIN10-Myc-3#	-35.63	-42.35 to -28.90	Yes	****	<0.0001
EoN:kin10 vs. Light 1h:Col-0	35.52	28.81 to 42.22	Yes	****	<0.0001
EoN:kin10 vs. Light 1h:kin10	-3.587	-10.29 to 3.120	No	ns	0.2942
EoN:kin10 vs. Light 1h:p35S::KIN10-Myc-1#	48.42	41.73 to 55.11	Yes	****	<0.0001
EoN:kin10 vs. Light 1h:p35S::KIN10-Myc-3#	42.29	35.60 to 48.98	Yes	****	<0.0001
EoN:p35S::KIN10-Myc-1# vs. EoN:p35S::KIN10-Myc-3#	4.509	-2.149 to 11.17	No	ns	0.1841
EoN:p35S::KIN10-Myc-1# vs. Light 1h:Col-0	75.65	69.01 to 82.29	Yes	****	<0.0001
EoN:p35S::KIN10-Myc-1# vs. Light 1h:kin10	36.55	29.91 to 43.19	Yes	****	<0.0001
EoN:p35S::KIN10-Myc-1# vs. Light 1h:p35S::KIN10-Myc-1#	88.56	81.93 to 95.18	Yes	****	<0.0001
EoN:p35S::KIN10-Myc-1# vs. Light 1h:p35S::KIN10-Myc-3#	82.42	75.80 to 89.05	Yes	****	<0.0001
EoN:p35S::KIN10-Myc-3# vs. Light 1h:Col-0	71.14	64.47 to 77.82	Yes	****	<0.0001
EoN:p35S::KIN10-Myc-3# vs. Light 1h:kin10	32.04	25.37 to 38.71	Yes	****	<0.0001
EoN:p35S::KIN10-Myc-3# vs. Light 1h:p35S::KIN10-Myc-1#	84.05	77.39 to 90.70	Yes	****	<0.0001
EoN:p35S::KIN10-Myc-3# vs. Light 1h:p35S::KIN10-Myc-3#	77.91	71.26 to 84.57	Yes	****	<0.0001
Light 1h:Col-0 vs. Light 1h:kin10	-39.1	-45.76 to -32.45	Yes	****	<0.0001
Light 1h:Col-0 vs. Light 1h:p35S::KIN10-Myc-1#	12.9	6.262 to 19.54	Yes	***	0.0001
Light 1h:Col-0 vs. Light 1h:p35S::KIN10-Myc-3#	6.771	0.1300 to 13.41	Yes	*	0.0457
Light 1h:kin10 vs. Light 1h:p35S::KIN10-Myc-1#	52.01	45.37 to 58.65	Yes	****	<0.0001
Light 1h:kin10 vs. Light 1h:p35S::KIN10-Myc-3#	45.88	39.23 to 52.52	Yes	****	<0.0001
Light 1h:p35S::KIN10-Myc-1# vs. Light 1h:p35S::KIN10-Myc-3#	-6.131	-12.76 to 0.4940	No	ns	0.0697
Figure s4c
Two-way ANOVA	Ordinary
Alpha	0.05
Source of Variation	% of total variation	P value	P value summary	Significant?
Interaction	6.236	<0.0001	****	Yes
Row Factor	21.98	<0.0001	****	Yes
Column Factor	41.35	<0.0001	****	Yes
ANOVA table	SS (Type III)	DF	MS	F (DFn, DFd)	P value
Interaction	0.8878	3	0.2959	F (3, 901) = 62.69	P<0.0001
Row Factor	3.129	1	3.129	F (1, 901) = 662.8	P<0.0001
Column Factor	5.887	3	1.962	F (3, 901) = 415.7	P<0.0001
Residual	4.253	901	0.00472
Tukey's multiple comparisons test	Predicted (LS) mean diff.	95.00% CI of diff.	Below threshold?	Summary	Adjusted P Value
EoN:Col-0 vs. EoN:cat2	-0.1673	-0.1948 to -0.1397	Yes	****	<0.0001
EoN:Col-0 vs. EoN:kin10	0.0007427	-0.02709 to 0.02858	No	ns	>0.9999
EoN:Col-0 vs. EoN:kin10 cat2	-0.006133	-0.03390 to 0.02164	No	ns	0.9977
EoN:Col-0 vs. Light 1h:Col-0	-0.2158	-0.2433 to -0.1883	Yes	****	<0.0001
EoN:Col-0 vs. Light 1h:cat2	-0.2938	-0.3213 to -0.2663	Yes	****	<0.0001
EoN:Col-0 vs. Light 1h:kin10	-0.06578	-0.09362 to -0.03795	Yes	****	<0.0001
EoN:Col-0 vs. Light 1h:kin10 cat2	-0.06669	-0.09452 to -0.03885	Yes	****	<0.0001
EoN:cat2 vs. EoN:kin10	0.168	0.1403 to 0.1957	Yes	****	<0.0001
EoN:cat2 vs. EoN:kin10 cat2	0.1611	0.1335 to 0.1888	Yes	****	<0.0001
EoN:cat2 vs. Light 1h:Col-0	-0.04856	-0.07591 to -0.02121	Yes	****	<0.0001
EoN:cat2 vs. Light 1h:cat2	-0.1266	-0.1539 to -0.09921	Yes	****	<0.0001
EoN:cat2 vs. Light 1h:kin10	0.1015	0.07376 to 0.1292	Yes	****	<0.0001
EoN:cat2 vs. Light 1h:kin10 cat2	0.1006	0.07285 to 0.1283	Yes	****	<0.0001
EoN:kin10 vs. EoN:kin10 cat2	-0.006876	-0.03483 to 0.02108	No	ns	0.9955
EoN:kin10 vs. Light 1h:Col-0	-0.2166	-0.2442 to -0.1889	Yes	****	<0.0001
EoN:kin10 vs. Light 1h:cat2	-0.2946	-0.3222 to -0.2669	Yes	****	<0.0001
EoN:kin10 vs. Light 1h:kin10	-0.06652	-0.09454 to -0.03851	Yes	****	<0.0001
EoN:kin10 vs. Light 1h:kin10 cat2	-0.06743	-0.09545 to -0.03941	Yes	****	<0.0001
EoN:kin10 cat2 vs. Light 1h:Col-0	-0.2097	-0.2373 to -0.1821	Yes	****	<0.0001
EoN:kin10 cat2 vs. Light 1h:cat2	-0.2877	-0.3153 to -0.2601	Yes	****	<0.0001
EoN:kin10 cat2 vs. Light 1h:kin10	-0.05965	-0.08760 to -0.03169	Yes	****	<0.0001
EoN:kin10 cat2 vs. Light 1h:kin10 cat2	-0.06055	-0.08851 to -0.03260	Yes	****	<0.0001
Light 1h:Col-0 vs. Light 1h:cat2	-0.078	-0.1053 to -0.05071	Yes	****	<0.0001
Light 1h:Col-0 vs. Light 1h:kin10	0.15	0.1224 to 0.1777	Yes	****	<0.0001
Light 1h:Col-0 vs. Light 1h:kin10 cat2	0.1491	0.1215 to 0.1768	Yes	****	<0.0001
Light 1h:cat2 vs. Light 1h:kin10	0.228	0.2004 to 0.2557	Yes	****	<0.0001
Light 1h:cat2 vs. Light 1h:kin10 cat2	0.2271	0.1995 to 0.2548	Yes	****	<0.0001
Light 1h:kin10 vs. Light 1h:kin10 cat2	-0.0009046	-0.02892 to 0.02711	No	ns	>0.9999
Figure s4d
Two-way ANOVA	Ordinary
Alpha	0.05
Source of Variation	% of total variation	P value	P value summary	Significant?
Interaction	17.22	<0.0001	****	Yes
Row Factor	13.26	<0.0001	****	Yes
Column Factor	21.42	<0.0001	****	Yes
ANOVA table	SS (Type III)	DF	MS	F (DFn, DFd)	P value
Interaction	184864	3	61621	F (3, 838) = 100.3	P<0.0001
Row Factor	142333	1	142333	F (1, 838) = 231.6	P<0.0001
Column Factor	229920	3	76640	F (3, 838) = 124.7	P<0.0001
Residual	515069	838	614.6
Tukey's multiple comparisons test	Predicted (LS) mean diff.	95.00% CI of diff.	Below threshold?	Summary	Adjusted P Value
EoN:Col-0 vs. EoN:cat2	27.38	16.99 to 37.78	Yes	****	<0.0001
EoN:Col-0 vs. EoN:kin10	17.85	7.401 to 28.30	Yes	****	<0.0001
EoN:Col-0 vs. EoN:kin10 cat2	12.35	1.979 to 22.72	Yes	**	0.0076
EoN:Col-0 vs. Light 1h:Col-0	58.23	47.86 to 68.60	Yes	****	<0.0001
EoN:Col-0 vs. Light 1h:cat2	79.88	69.51 to 90.25	Yes	****	<0.0001
EoN:Col-0 vs. Light 1h:kin10	10.89	0.5167 to 21.26	Yes	*	0.0318
EoN:Col-0 vs. Light 1h:kin10 cat2	12.36	2.061 to 22.66	Yes	**	0.0068
EoN:cat2 vs. EoN:kin10	-9.534	-19.98 to 0.9131	No	ns	0.1032
EoN:cat2 vs. EoN:kin10 cat2	-15.03	-25.40 to -4.659	Yes	***	0.0003
EoN:cat2 vs. Light 1h:Col-0	30.85	20.47 to 41.22	Yes	****	<0.0001
EoN:cat2 vs. Light 1h:cat2	52.5	42.12 to 62.87	Yes	****	<0.0001
EoN:cat2 vs. Light 1h:kin10	-16.49	-26.87 to -6.121	Yes	****	<0.0001
EoN:cat2 vs. Light 1h:kin10 cat2	-15.02	-25.32 to -4.719	Yes	***	0.0003
EoN:kin10 vs. EoN:kin10 cat2	-5.497	-15.92 to 4.926	No	ns	0.7489
EoN:kin10 vs. Light 1h:Col-0	40.38	29.96 to 50.80	Yes	****	<0.0001
EoN:kin10 vs. Light 1h:cat2	62.03	51.61 to 72.45	Yes	****	<0.0001
EoN:kin10 vs. Light 1h:kin10	-6.959	-17.38 to 3.464	No	ns	0.463
EoN:kin10 vs. Light 1h:kin10 cat2	-5.486	-15.84 to 4.866	No	ns	0.7442
EoN:kin10 cat2 vs. Light 1h:Col-0	45.88	35.53 to 56.22	Yes	****	<0.0001
EoN:kin10 cat2 vs. Light 1h:cat2	67.53	57.18 to 77.88	Yes	****	<0.0001
EoN:kin10 cat2 vs. Light 1h:kin10	-1.462	-11.81 to 8.886	No	ns	0.9999
EoN:kin10 cat2 vs. Light 1h:kin10 cat2	0.01122	-10.27 to 10.29	No	ns	>0.9999
Light 1h:Col-0 vs. Light 1h:cat2	21.65	11.30 to 32.00	Yes	****	<0.0001
Light 1h:Col-0 vs. Light 1h:kin10	-47.34	-57.69 to -36.99	Yes	****	<0.0001
Light 1h:Col-0 vs. Light 1h:kin10 cat2	-45.87	-56.14 to -35.59	Yes	****	<0.0001
Light 1h:cat2 vs. Light 1h:kin10	-68.99	-79.34 to -58.64	Yes	****	<0.0001
Light 1h:cat2 vs. Light 1h:kin10 cat2	-67.52	-77.79 to -57.24	Yes	****	<0.0001
Light 1h:kin10 vs. Light 1h:kin10 cat2	1.473	-8.803 to 11.75	No	ns	0.9999

[truncated: 12 more sheets: Fig S5, Fig S6, Fig S7, Fig S8, Fig S9, Fig S10, Fig S11, Fig S13, Fig S14, Fig S15, Fig S16, Fig S18]
