# Supplementary material for: Hydrogen peroxide is required for light-induced stomatal opening across different plant species
Source: Nat Commun. 2024 Jun 14;15:5081. doi: 10.1038/s41467-024-49377-9 (PMC11178795; doi:10.1038/s41467-024-49377-9)
Supplement: Supplementary file 7 — Source data [file 41467_2024_49377_MOESM7_ESM.xlsx]

## Sheet: Fig 1b
H2DCFDA staining in the epidermal cells of Col-0 plants
	Fluorescence Intensity
	PC	GC
	25.083	45.106
	9.455	79.705
	21.5	40.723
	19.688	34.284
	7.15	58.711
	9.111	71.224
	23.889	48.781
	20.125	52.593
	6.25	60.522
	13	64.169
	17.333	47.538
	15.19	50.046
	17.952	56.812
	13.458	51.082
	7.364	49.497
	17.226	45.413
	11.364	33.298
	30.625	71.877
	15.5	62.395
	19.167	81.167
	21.378	31.829
	23.314	85.531
	9.458	50.273
	18.645	45.976
	17.643	64.144
	10.5	56.264
	19.048	38.681
	12.182	42.205
	14.875	39.157
	5.773	48.117
	8.23	65.806
	25.735	84.67
	14.938	49.059
	16.387	34.547
	4.188	44.732
	6.978	79.601
	6.839	86.164
	8.172	45.857
	8.638	66.896
	7.191	70.535
	8.997	34.933
	24.399	69.465
	22.99	48.365
	15.082	39.266
	29.513	98.582
	3.964	69.216
	3.933	47.071
	10.003	33.256
	8.808	36.892
	7.072	47.402
	8.607	54.919
	22.492	70.78
	6.15	53.848
	7.007	61.809
	16.809	32.349
	8.915	47.027
	4.836	85.447
	17.193	79.626
	5.394	46.015
	15.239	46.178
	12.036	44.628
	8.244	47.088
	9.213	46.713
	7.331	63.712
	16.39	49.478
	10.037	39.134
	8.417	58.232
	16.481	37.023
	8.117	33.07
	23.138	36.547
	24.607	47.122
	16.759	36.035
	4.337	50.186
	14.598	56.616
	12.524	39.776
	11.307	61.074
	13.608	90.037
	12.603	44.093
	15.075	62.142
	7.462	95.307
	12.587	60.5
	15.496	92.781
	13.08	72.101
	21.676	95.721
	17.274	87.706
	17.471	91.904
	16.223	93.919
	13.101	79.392
	23.011	99.806
	20.194	83.99
	13.481	60.108
	7.644	40.927
	16.994	100.897
	20.649	67.996
	11.858	87.832
	6.194	88.646
	15.634	61.938
	12.278	135.89
	6.144	66.23
	26.144	60.098
	12.44	47.051
		73.16

## Sheet: Fig 1d
BES-H2O2-Ac staining in the epidermal cells of Col-0 plants
	Fluorescence Intensity
	PC	GC
	25.703	43.899
	23.2	36.64
	9.853	76.25
	16.645	45.736
	7.795	30.486
	7	39.946
	17.419	99.589
	18.55	87.656
	18.765	66.324
	27.091	46.021
	17.938	46.261
	12.5	33.526
	18.308	46.079
	19.583	55.629
	12.281	52.874
	19.972	60.542
	12.176	34.407
	12.944	38.173
	13.443	25.434
	16.5	21.576
	17.262	99.042
	9.519	25.375
	12.192	31.964
	16.15	57.7
	11.2	48.917
	4.545	65.857
	8.312	45.031
	14.486	86.784
	5.205	56.975
	19.8	50.267
	25.875	47.797
	14.188	62.24
	12.984	53.127
	14.438	47.52
	13.438	47.659
	10.672	55.11
	15.863	34.911
	25.674	47.497
	27.85	54.106
	17.096	44.926
	18.706	56.978
	13.375	48.912
	28.344	58.828
	22.431	51.574
	20.348	59.538
	28.196	46.314
	2.25	67.059
	10.429	45.236
	12.882	61.692
	13.213	47.814
	13.667	49.836
	20.274	70.533
	22.192	64.483
	8.129	67.664
	14.2	52.542
	9.759	61.458
	24	44.816
	14.853	55.018
	11.786	52.556
	15.638	75.056
	18.786	64.56
	33.656	41.39
	20.129	104.822
	43.304	82.034
	23.778	67.206
	18.688	50.091
	14.071	67.763
	19.167	111.11
	26.667	72.022
	8.458	60.247
	16.988	67.344
	19.423	62.382
	17.093	63.94
	11.714	46.741
	22	99.002
	23.6	63.276
	24.438	70.552
	23.352	52.83
	16.459	45.119
	8.929	93.835
	18.707	64.407
	23.015	58.515
	14.25	54.893
	17.909	60.943
	6.5	51.541
	10.405	59.386
	17.286	62.034
	17.139	83.691
	17.367	108.342
	42.583	111.2
	26	51.953
	31.75	51.226
	12.75	116.788
	9	62.396
	11.344	49.939
	10.542	60.455
	11.429	65.619
	5.375	62.788
	23.25	68.556
	7.5	60.243
	12.808	62.106
	15.75	52.387
	19.286	97.045
	29.645	76.294
	12.825	65.653
	16.806	85.843
	9.818	69.401
	15.833	103.5
	13.125	72.134
	17.061	55.191
	7.188	75.192
	16.963	65.737
	37.935	64.173
	26.232	87.109
	12.278	127.685
	32.977	77.294
	20.853	60.24
	17.344	72.247
	17.758	107.799
	24.583	87.955
	23.857	62.613
	13.15	86.704
	16.72	76.661
	35.286	90.922
	10.333	73.544
	18.529	73.389
	11.018	91.46
	21.322	60.466
	9.306	98.529
	20.188	110.209
	17.19	97.108
	17.162	104.204
	9.656	53.249
	18.647	101.242
	25.271	143.077
	13.143	92.051
	19.083	68.066
	12.306	98.889
	20	63.464
	14.406	95.089

## Sheet: Fig 1f
pHyPer fluorescent signals ratio in the epidermal cells of p35S::HyPer transgenic plants
	Ratio of 488/405(nm)
	PC	GC
	1.23202	1.3125
	0.711213	1.5406
	1.19043	1.86523
	1.91045	1.63713
	1.25687	1.52981
	0.710564	1.51656
	1.4692	1.92362
	0.738686	2.13479
	1.34435	2.37692
	2.04858	2.07683
	1.89102	1.61779
	1.7008	1.57407
	1.76071	2.39008
	1.2527	1.99427
	1.23406	1.48763
	1.81781	1.94078
	2.04358	2.26039
	1.85945	2.09726
	1.64593	1.79039
	1.76103	2.35205
	1.79013	2.39557
	1.96567	1.68498
	1.84695	1.73913
	2.14916	2.12476
	1.09483	1.73298
	1.59008	1.8584
	1.79767	1.72147
	1.93009	1.84884
	1.20031	2.1852
	1.86407	2.10047
	1.88019	1.71452
	1.48103	2.00143
	0.801319	2.2018
	0.800049	1.94577
	0.938816	2.47905
	1.43045	2.19548
	1.28311	1.84318
	1.89397	2.47241
	2.05085	2.22843
	0.86858	2.8394
	1.74028	2.00905
	1.64773	2.62398
	1.47289	2.4129
	0.661903	2.26362
	1.89067	2.83321
	0.861767	2.60707
	1.38859	2.52241
	1.70202	2.63122
	1.5927	2.23654
	1.21325	1.78212
	1.91247	1.95906
	1.50654	1.45745
	1.71396	1.66336
	0.819217	2.01367
	1.46905	2.05909
	2.06404	2.52344
	1.93963	1.931
	2.70657	2.28911
	2.15325	1.66263
	1.97042	1.51263
	1.9429	1.65332
	2.20612	1.77952
	1.22598	1.76022
	2.36036	2.15562
	1.74117	1.43814
	1.57392	1.58148
	2.07376	1.58099
	1.26191	1.28726
	1.48631	1.19651
	1.52794	2.45792
	1.59045	1.79321
	1.4155	2.24444
	2.04106	2.23715
	2.01654	1.51269
	1.97212	1.66243
	1.63712	1.8134
	2.12603	2.45571
	1.42534	1.93135
	2.16126	1.66395
	1.983	2.21153
	1.94667	1.7043
	1.99383	2.16154
	2.06862	2.19878
	1.37887	2.22071
	1.8613	1.88049
	1.77144	2.3424
	1.64309	2.25
	0.903475	2.04442
	0.855769	2.31278
	0.951509	1.92149
	1.74699	2.14329
	1.37418	1.96472
	1.37158	2.15726
	1.31833	1.42612
	1.40879	1.73511
	1.65022	2.15555
	1.64999	2.24128
	1.14165	1.62297
	2.04224	2.45707
	1.56893	2.63545

## Sheet: Fig 1h
BES-H2O2-Ac staining in the guard cells of Col-0,cat2, p35S::CAT2-myc and rbohDrbohF plants
		Fluorescence intensity of guard cells
		Col-0	cat2	p35S::CAT2-myc	rbohDrbohF
		47.774	127.744	38.777	30.589
		64.565	57.844	43.068	35.755
		43.197	50.846	42.188	45.446
		52.282	53.85	27.669	34.485
		73.688	92.921	35.596	25.494
		35.769	62.759	41.972	36.22
		55.587	44.983	45.769	35.488
		34.202	112.153	28.974	43.275
		33.001	41.836	27.595	32.914
		46.245	88.757	32.325	27.123
		36.093	90.124	33.442	26.445
		35.904	75.909	42.469	33.183
		56.657	41.795	27.267	32.709
		43.807	82.402	45.484	41.243
		46.29	73.454	30.082	50.585
		43.436	128.516	24.49	35.902
		48.287	78.626	25.453	31.15
		28.45	114.701	38.829	35.812
		52.055	75.029	23.864	34.33
		48.864	85.614	36.56	37.968
		62.372	50.899	29.283	37.776
		43.453	47.171	45.731	31.491
		29.145	36.461	30.097	36.184
		34.264	61.626	30.313	42.05
		58.484	125.39	24.185	32.699
		43.668	47.503	46.299	43.282
		46.26	43.87	30.109	45.938
		53.983	86.708	22.65	33.157
		54.053	61.119	33.518	48.469
		37.138	34.799	39.075	46.554
		56.842	61.949	23.176	34.075
		52.672	119.57	27.674	33.218
		46.539	48.531	31.992	29.297
		56.352	45.298	34.799	37.387
		52.338	76.669	54.42	30.547
		58.128	63.508	23.399	44.113
		47.255	97.389	8.677	38.015
		51.493	80.532	32.834	39.157
		54.208	82.681	35.146	31.972
		49.104	78.315	27.731	48.344
		49.079	70.148	40.97	39.906
		59.851	79.242	36.531	40.857
		63.451	57.325	30.849	47.326
		44.24	67.07	29.753	46.259
		54.787	59.772	29.124	27.781
		42.657	74.488	26.64	32.442
		44.01	56.287	38.01	40.931
		43.392	77.345	42.694	46.136
		55.17	86.012	34.877	44.929
		48.459	57.241	28.519	43.646
		45.923	70.419	27.175	54.95
		32.594	61.64	34.674	47.599
		52.879	50.67	44.417	50.732
		59.973	63.216	42.907	32.82
		62.165	77.883	33.031	50.351
		57.184	84.044	28.769	47.663
		59.866	50.365	35.233	48.57
		50.76	74.453	26.626	41.16
		45.387	47.285	44.431	33.31
		73.904	73.551	29.15	39.792
		74.305	115.731	38.574	24.675
		50.195	120.326	31.021	40.15
		54.4	57.365	35.607	39.696
		60.423	52	29.998	41.735
		50.641	53.612	32.756	32.761
		55.698	106.788	33.581	35.414
		52.86	89.681	33.257	27.757
		45.751	91.728	36.95	31.463
		56.701	61.054	27.62	48.911
		36.647	71.548	30.4	40.489
		51.882	56.53	29.152	41.979
		47.773	113.933	22.676	45.704
		55.117	97.854	40.319	25.298
		39.524	74.399	32.707	43.061
		57.943	67.17	41.642	57.506
		38.298	93.545	33.632	48.6
		41.481	70.821	27.877	39.314
		47.668	63.027	24.812	41.946
		43.931	78.598	34.416	38.786
		54.141	72.984	33.191	38.313
		67.202	50.705	45.094	38.332
		47.051	48.236	47.266	38.909
		72.518	88.422	42.512	27.637
		54.133	108.932	49.25	45.271
		79.301	75.69	45.2	59.837
		80.22	74.312	52.055	45.627
		51.664	87.923	46.587	33.962
		37.574	65.872	44.807	32.78
		49.106	95.819	39.972	34.354
		49.233	77.717	43.412	33.158
		69.883	71.217	33.962	35.171
		57.615	99.758	41.065	38.139
		66.18	64.419	31.7	42.857
		41.966	77.09	37.939	45.483
		44.507	93.393	36.299	44.829
		44.469	83.997	46.318	42.632
		55.357	62.646	28.108	34.422
		54.635	56.802	38.916	28.319
		47.634	57.622	35.212	31.285
		60.924	77.989	31.722	31.357
			64.109	37.124	36.379
				30.971	29.766
				37.342	37.518

## Sheet: Fig 1j
Quantification of guard cell stomatal apertures in Col-0, cat2, p35S::CAT2-myc and rbohD rbohF plants.
				Stomatal apertures(Width/Length)
	Col-0-EoN	Col-0-Light 1 h	cat2-EoN	cat2-Light 1 h	p35S::CAT2-myc-EoN	p35S::CAT2-myc-Light 1 h	rbohDrbohF-EoN	rbohDrbohF-Light 1 h
	0.162777	0.334566	0.389623	0.44009	0.213723	0.317257	0.177783	0.250134
	0.131303	0.349222	0.348708	0.324442	0.0841114	0.143537	0.24422	0.166586
	0.126598	0.284846	0.296062	0.367948	0.192103	0.177242	0.21341	0.163573
	0.169678	0.396954	0.29465	0.56636	0.151168	0.269514	0.181463	0.206224
	0.132563	0.392618	0.465099	0.737933	0.141824	0.246856	0.226662	0.349683
	0.147273	0.35259	0.326198	0.421184	0.122591	0.23283	0.239809	0.294663
	0.162523	0.475557	0.403465	0.504135	0.116488	0.138223	0.211737	0.163805
	0.206294	0.310105	0.306644	0.381647	0.226543	0.130856	0.18798	0.277948
	0.271985	0.299878	0.237622	0.379916	0.146634	0.218875	0.148442	0.259015
	0.215704	0.356333	0.290403	0.600243	0.189509	0.179515	0.213127	0.133104
	0.206741	0.29484	0.34794	0.583015	0.137198	0.160313	0.207802	0.145095
	0.259459	0.341357	0.28447	0.344294	0.152206	0.358993	0.19466	0.210846
	0.111009	0.522022	0.352119	0.682897	0.0956899	0.256532	0.189639	0.386073
	0.142981	0.245699	0.307667	0.488324	0.192103	0.172414	0.211251	0.401768
	0.200569	0.394337	0.361662	0.666128	0.118059	0.154203	0.226476	0.135318
	0.138623	0.268018	0.508742	0.420787	0.133912	0.187392	0.182158	0.131481
	0.247271	0.320778	0.417151	0.494434	0.152902	0.444432	0.190466	0.195059
	0.226635	0.31103	0.39403	0.328973	0.191506	0.191682	0.159859	0.254718
	0.143099	0.388871	0.317761	0.56109	0.132112	0.397715	0.221558	0.132921
	0.106617	0.48141	0.305761	0.558753	0.179252	0.216673	0.158502	0.184885
	0.220812	0.358613	0.251367	0.447207	0.130009	0.155492	0.211721	0.236924
	0.121269	0.27847	0.380278	0.703674	0.225192	0.386995	0.213297	0.22985
	0.255027	0.529257	0.400526	0.768741	0.20942	0.156359	0.2753	0.357598
	0.148507	0.390496	0.295164	0.581754	0.177549	0.288997	0.200837	0.128176
	0.210526	0.521378	0.271847	0.342864	0.128874	0.358728	0.231696	0.25902
	0.106946	0.55549	0.278795	0.550442	0.135927	0.15957	0.221136	0.153898
	0.12098	0.352446	0.422786	0.495398	0.194187	0.246937	0.177662	0.376361
	0.299317	0.564059	0.312421	0.548844	0.14888	0.201223	0.216001	0.139051
	0.230836	0.318865	0.372723	0.492492	0.13523	0.168709	0.230192	0.146411
	0.137117	0.399823	0.501345	0.717639	0.129653	0.27606	0.226508	0.165438
	0.164913	0.510272	0.318635	0.50252	0.179906	0.231381	0.139928	0.162382
	0.246524	0.414623	0.356507	0.3905	0.110679	0.198143	0.171656	0.247096
	0.179172	0.499912	0.342252	0.477041	0.161613	0.274392	0.12548	0.142251
	0.18402	0.541515	0.567628	0.40677	0.248936	0.322393	0.109271	0.22312
	0.157501	0.489859	0.431038	0.440835	0.187589	0.179478	0.174313	0.318946
	0.165076	0.392101	0.448155	0.480173	0.222732	0.180682	0.173315	0.240528
	0.167703	0.512859	0.363794	0.513201	0.261966	0.120265	0.148653	0.17082
	0.235839	0.472328	0.304899	0.509975	0.130767	0.16577	0.185685	0.14884
	0.152061	0.414243	0.279691	0.588867	0.149733	0.185762	0.180698	0.19268
	0.184153	0.45285	0.345327	0.429249	0.168822	0.235131	0.227052	0.441299
	0.314444	0.423225	0.369145	0.467117	0.184661	0.116909	0.177459	0.201907
	0.164819	0.352284	0.395403	0.584478	0.226069	0.129944	0.126952	0.132151
	0.292092	0.516596	0.304157	0.555457	0.157208	0.326948	0.148036	0.191613
	0.155842	0.559889	0.243066	0.709944	0.135142	0.278959	0.117288	0.418888
	0.151162	0.570664	0.423522	0.630793	0.164251	0.26447	0.130161	0.225089
	0.294256	0.480722	0.444039	0.437091	0.242074	0.316497	0.15728	0.258954
	0.138688	0.501446	0.416107	0.399654	0.166018	0.145035	0.183443	0.3823
	0.172055	0.487368	0.556001	0.49825	0.162552	0.265693	0.191349	0.354346
	0.181295	0.439213	0.315078	0.551389	0.202035	0.396747	0.137636	0.228313
	0.233818	0.33886	0.361036	0.549568	0.281932	0.14149	0.104872	0.23352
	0.13556	0.520533	0.264553	0.312956	0.143528	0.196304	0.206666	0.268444
	0.171992	0.441729	0.398146	0.389391	0.134291	0.420947	0.19412	0.312664
	0.160851	0.293007	0.37494	0.466779	0.182735	0.288295	0.223604	0.228171
	0.240167	0.252941	0.341414	0.569442	0.141555	0.256881	0.124876	0.245912
	0.144279	0.406108	0.352567	0.347753	0.316934	0.176852	0.148668	0.134788
	0.172693	0.310502	0.535147	0.390855	0.224901	0.268764	0.146098	0.273176
	0.153123	0.444905	0.4	0.336256	0.129005	0.357874	0.126997	0.288659
	0.211694	0.313609	0.362399	0.3728	0.233796	0.188006	0.155378	0.17733
	0.153694	0.382075	0.439841	0.36481	0.186715	0.214076	0.120533	0.322973
	0.228133	0.279798	0.269353	0.359578	0.264208	0.291438	0.106971	0.214047
	0.143058	0.284799	0.289742	0.43078	0.156164	0.342152	0.0922587	0.244067
	0.127688	0.335326	0.304281	0.427929	0.187337	0.298777	0.182092	0.201932
	0.186282	0.464425	0.310588	0.414999	0.205569	0.466747	0.163921	0.248902
	0.168304	0.317673	0.233846	0.337845	0.0993709	0.163771	0.204386	0.150546
	0.115798	0.319467	0.332915	0.404141	0.155388	0.274773	0.201449	0.257853
	0.152116	0.402781	0.263652	0.45198	0.13327	0.23374	0.1894	0.480879
	0.172841	0.360445	0.424702	0.377837	0.146006	0.173736	0.192436	0.151906
	0.21702	0.348185	0.254895	0.488394	0.10578	0.338361	0.114418	0.232008
	0.157776	0.337873	0.295049	0.592707	0.194595	0.338906	0.0880399	0.408534
	0.126941	0.361412	0.369399	0.354676	0.197524	0.357309	0.163696	0.150971
	0.242768	0.384262	0.286132	0.395856	0.1616	0.327678	0.170387	0.352936
	0.258016	0.441558	0.264607	0.35562	0.162653	0.420616	0.109435	0.253913
	0.245379	0.432531	0.384023	0.452049	0.176871	0.147291	0.225038	0.290908
	0.178543	0.29364	0.338173	0.45686	0.127721	0.186282	0.146503	0.15957
	0.180647	0.460172	0.271993	0.36854	0.160392	0.179181	0.133644	0.291951
	0.186223	0.313796	0.345538	0.364139	0.111245	0.306734	0.18499	0.239781
	0.222476	0.4206	0.31132	0.481643	0.126407	0.178335	0.236683	0.369495
	0.130117	0.241363	0.483342	0.745751	0.237602	0.461632	0.167738	0.189378
	0.19974	0.256403	0.356788	0.48301	0.201911	0.187725	0.203046	0.371152
	0.123862	0.436985	0.30948	0.433199	0.137796	0.151166	0.216926	0.393036
	0.145427	0.281032	0.35492	0.569249	0.179602	0.25312	0.128644	0.414243
	0.27008	0.402966	0.376596	0.451166	0.145791	0.284213	0.117614	0.209102
	0.166734	0.400318	0.269191	0.417211	0.211859	0.48164	0.124975	0.329681
	0.137557	0.399963	0.425929	0.418227	0.177334	0.18827	0.122403	0.319161
	0.127302	0.305499	0.393742	0.381787	0.155387	0.333155	0.168274	0.208674
	0.160314	0.371374	0.330377	0.455146	0.225285	0.208281	0.160567	0.364116
	0.12071	0.464581	0.354843	0.457047	0.222877	0.199246	0.120566	0.232027
	0.322511	0.49583	0.322475	0.366076	0.139914	0.260127	0.25218	0.209885
	0.165074	0.419018	0.420157	0.428512	0.126506	0.225561	0.134677	0.261454
	0.278125	0.315202	0.272066	0.364516	0.130121	0.173379	0.132845	0.170205
	0.148395	0.382829	0.308548	0.400254	0.17315	0.207532	0.114616	0.221978
	0.198259	0.301446	0.340766	0.5	0.212583	0.173446	0.196106	0.255905
	0.217788	0.31792	0.436901	0.312697	0.212699	0.245704	0.180911	0.196423
	0.157262	0.457071	0.279253	0.311414	0.234554	0.172851	0.212762	0.220909
	0.234731	0.267889	0.371233	0.381815	0.20219	0.141079	0.129688	0.330216
	0.272751	0.486276	0.46729	0.658934	0.182289	0.258241	0.215127	0.185368
	0.148201	0.49583	0.53207	0.496393	0.160586	0.176946	0.164042	0.298828
	0.139124	0.451615	0.279382	0.44424	0.101108	0.301185	0.139249	0.199588
	0.17404	0.360342	0.29461	0.373737	0.156125	0.374594	0.118985	0.255421
	0.260625	0.368138	0.388576	0.466127	0.133896	0.199779	0.29981	0.189329
	0.158521	0.328195	0.519227	0.645148	0.204887	0.181995	0.197347	0.384373
	0.131241	0.558223	0.484169	0.39456	0.20401	0.204706	0.132951	0.239679
	0.132075	0.360527	0.354045	0.523803	0.234539	0.176113	0.188305	0.342015
	0.21909	0.253776	0.417736	0.409833	0.156359	0.215319	0.21532	0.308722
	0.109967	0.378876	0.350124	0.407501	0.274088	0.284373	0.1938	0.256418
	0.195202	0.373122	0.433486	0.506663	0.152739	0.357108	0.224043	0.138141
	0.141588	0.518956	0.422288	0.51689	0.135101	0.254025	0.138438	0.319687
	0.133182	0.349404	0.411872	0.55518	0.156054	0.309675	0.2803	0.187989
	0.147304	0.371919	0.495294	0.538168	0.234945	0.2287	0.22916	0.257664
	0.119474	0.291258	0.477749	0.619655	0.174837	0.178465	0.245311	0.150838
	0.127675	0.556592		0.535311	0.207923	0.266592	0.143228	0.216537
	0.171372	0.5		0.722595	0.197618	0.250569	0.174004	0.260881
	0.115067	0.405378		0.555943	0.208136	0.313099	0.180162	0.225581
	0.309617	0.296689		0.504604	0.147103	0.357318	0.186694	0.254151
	0.117011	0.509435		0.511371	0.137069	0.161024	0.156705	0.163348
	0.147543	0.449393		0.545564	0.23525	0.401598	0.172011	0.130308
	0.192631	0.402877			0.257264	0.395916	0.134948	0.239807
	0.151213	0.461231			0.212549	0.292627	0.206222	0.201932
	0.104226				0.205767	0.354674	0.194214	0.210595
	0.187465				0.16088	0.370564	0.201248	0.341603

## Sheet: Fig 1l
Quantification of guard cell starch granules in Col-0, cat2, p35S::CAT2-myc and rbohD rbohF plants.
				Starch granules(μm2)
	Col-0-EoN	Col-0-Light 1 h	cat2-EoN	cat2-Light 1 h	p35S::CAT2-myc-EoN	p35S::CAT2-myc-Light 1 h	rbohDrbohF-EoN	rbohDrbohF-Light 1 h
	21.496	11.334	33.905	3.42	35.859	19.737	30.974	44.751
	21.594	16.806	37.13	8.012	30.583	24.427	19.542	42.308
	34.003	3.713	21.496	11.725	24.916	38.497	15.633	35.468
	21.398	5.569	32.83	11.041	30.094	34.589	22.278	46.216
	20.617	4.69	27.652	10.748	29.899	11.53	12.898	44.458
	33.123	13.679	24.427	4.201	31.169	15.536	37.227	26.577
	18.369	3.908	24.232	9.087	29.215	42.015	31.267	33.221
	23.255	15.243	28.238	15.243	32.537	51.395	30.192	23.059
	42.992	7.133	39.67	10.064	27.359	38.204	37.227	24.916
	30.485	3.224	26.088	7.817	30.094	35.175	26.577	20.714
	30.681	15.34	31.951	2.638	33.807	43.578	88.427	14.559
	16.513	10.357	21.594	2.247	40.354	23.059	64.488	24.134
	26.088	11.139	34.882	1.563	33.612	22.375	73.282	56.281
	26.479	20.617	21.301	1.563	25.014	45.826	51.102	61.166
	28.922	9.38	20.324	1.856	33.71	28.922	70.253	50.223
	23.353	7.23	33.807	2.15	27.945	22.864	45.728	23.548
	27.945	15.145	22.18	2.247	31.951	46.412	52.958	42.406
	25.991	2.54	20.421	2.247	39.963	16.708	37.618	53.936
	32.146	2.052	15.047	6.84	22.473	30.192	29.02	58.137
	27.065	4.299	57.551	4.104	45.337	30.388	33.319	91.847
	23.548	12.409	48.171	9.282	33.123	26.968	59.603	60.384
	16.708	13.191	58.723	8.989	30.876	48.659	42.308	36.055
	44.849	14.07	29.215	12.409	29.997	59.7	44.067	53.545
	25.014	5.081	38.107	1.856	38.791	35.468	37.325	62.632
	22.766	2.931	32.83	4.885	40.061	27.065	33.417	56.769
	29.02	21.007	46.119	1.856	38.595	21.985	35.762	47.975
	33.514	4.983	43.774	2.247	28.14	25.404	55.401	93.312
	29.899	5.081	40.354	2.345	31.072	24.134	71.523	35.859
	23.548	4.201	20.812	1.466	37.227	42.992	80.806	21.789
	29.313	9.771	38.986	1.466	33.807	55.89	46.803	34.394
	35.566	7.035	34.785	1.173	40.647	29.41	32.439	46.705
	24.525	11.921	33.026	6.351	29.606	48.366	43.774	48.464
	27.359	13.484	32.146	1.466	28.238	20.812	40.842	44.067
	26.284	7.133	34.003	5.863	30.681	49.636	50.516	30.29
	14.852	4.495	29.899	5.374	43.578	21.789	63.316	49.441
	25.698	10.357	32.733	1.759	24.916	28.531	46.9	24.134
	26.772	5.863	21.789	2.931	26.772	25.502	45.044	61.166
	33.612	2.638	25.698	1.856	30.094	35.078	63.511	65.954
	31.853	7.426	31.756	2.15	32.83	64.781	36.446	33.807
	37.423	5.96	39.084	2.638	31.267	21.007	32.83	42.601
	32.733	8.012	19.737	1.759	22.669	13.679	35.371	30.485
	27.359	4.983	29.02	4.299	39.572	17.588	29.899	34.785
	29.997	8.696	36.152	2.638	21.594	17.392	54.619	36.055
	27.945	4.69	15.927	5.96	26.479	34.101	44.262	31.853
	29.606	10.455	24.134	1.759	20.128	17.49	38.107	43.188
	18.174	11.627	32.049	2.052	30.681	22.375	58.821	54.522
	32.244	10.357	19.542	2.052	23.743	27.261	38.497	23.743
	26.675	25.307	25.502	1.173	31.169	34.589	29.606	61.948
	23.45	13.484	23.939	2.052	34.491	26.968	68.885	49.734
	28.043	10.65	38.009	7.426	33.319	34.687	37.227	45.142
	15.633	9.38	27.359	7.133	39.181	21.691	69.178	47.878
	23.646	15.243	29.899	4.299	32.244	13.875	59.896	54.815
	35.859	8.012	30.388	4.69	30.094	20.714	45.142	42.21
	28.727	12.018	28.238	1.563	34.491	31.756	58.821	41.233
	28.922	14.95	23.939	2.931	49.734	18.369	41.331	45.826
	27.261	24.623	34.589	2.345	22.278	41.82	49.636	52.372
	29.508	8.11	31.072	2.345	27.065	36.152	52.861	58.919
	22.864	7.426	34.198	1.466	32.146	50.711	50.516	63.022
	24.916	21.789	30.388	1.759	35.566	24.036	40.354	45.826
	25.893	8.794	32.342	1.466	39.768	26.772	55.987	56.671
	15.34	10.357	18.272	1.759	24.72	23.45	33.123	37.032
	20.03	4.006	31.365	5.081	32.635	16.122	38.986	28.629
	19.933	11.139	22.278	1.466	24.427	31.365	49.148	27.945
	41.331	10.357	23.157	1.466	26.87	34.882	46.705	42.992
	30.974	7.133	20.519	2.931	30.876	12.898	42.308	26.577
	30.485	11.53	24.818	1.466	27.652	19.542	44.555	24.134
	31.756	8.892	36.348	1.759	38.302	14.363	44.067	23.157
	44.849	15.536	24.232	2.15	31.756	10.357	75.236	41.526
	30.974	9.282	28.043	2.54	28.727	10.846	29.899	45.826
	14.363	10.553	23.255	3.224	35.371	17.49	34.882	24.232
	32.733	3.615	27.163	9.771	28.727	34.882	43.871	22.962
	43.774	4.983	43.09	10.064	28.14	14.754	32.146	52.763
	38.302	4.592	24.036	2.638	30.778	24.623	47.096	57.746
	33.905	5.081	31.56	18.076	43.871	14.461	40.745	35.566
	37.227	13.777	36.836	9.478	24.232	12.898	41.82	69.667
	37.325	8.012	36.836	2.052	19.835	13.288	34.003	46.9
	42.406	5.472	18.956	2.931	27.945	25.795	41.917	27.749
	33.221	18.369	32.83	9.478	23.45	16.904	32.928	27.945
	30.29	9.38	41.136	1.856	27.359	12.116	31.853	54.913
	42.699	10.553	38.791	16.415	31.951	20.519	38.595	48.366
	29.801	13.191	40.842	2.443	34.198	15.829	44.849	45.044
	31.951	5.472	32.635	2.345	19.053	26.088	43.188	52.958
	28.14	8.403	29.801	2.638	38.497	13.484	35.468	43.676
	26.186	11.041	40.061	1.856	23.353	14.852	40.256	25.991
	24.33	10.064	23.059	1.563	25.502	17.49	55.499	58.626
	35.175	5.569	11.139	5.765	38.888	13.679	30.388	35.762
	34.491	4.201	35.957	2.345	28.14	16.415	39.084	29.704
	46.998	4.885	46.803	11.432	36.543	15.34	60.971	35.762
	27.652	15.536	31.951	8.208	31.462	20.519	55.597	24.427
	41.331	4.885	39.572	9.087	23.059	25.404	43.774	43.383
	27.065	8.794	21.398	17.49	25.893	12.507	42.21	26.577
	35.078	8.11	31.56	4.69	27.456	24.525	38.4	39.084
	28.336	4.983	18.858	2.638	24.134	22.278	34.198	25.795
	22.082	6.84	28.824	7.035	23.841	20.519	38.497	34.198
	38.4	4.201	24.427	8.794	31.658	20.03	24.818	29.41
	18.662	6.84	20.421	3.42	17.588	22.864	47.194	29.215
	29.215	7.035	32.83	15.536	38.986	25.014	39.865	24.036
	25.991	7.817	28.824	11.334	41.429	17.588	38.497	42.406
	25.795	6.449	25.795	2.638	29.899	16.513	30.192	35.468
	25.307	6.937	39.084	2.052	28.824	11.823	46.9	35.859
	28.043	6.156	27.359	4.104	30.094	16.611	25.404	37.716
	23.353	9.576	25.698	3.518	21.203		31.853	33.417
	26.968	9.38	24.72	3.224	23.939		28.629	39.768
	21.789	8.305	28.727	5.276	29.313			24.72
	20.421			3.518

## Sheet: Fig 1m
RT-qPCR analysis of the expression of BAM1 in wild type Col-0,cat2, p35S::CAT2-myc and rbohDrbohF plants
				Col-0	cat2	p35S::CAT2-myc	rbohDrbohF
			BAM1	1.24338	3.76306	0.742331	0.380117
				1.02961	3.10714	0.501075	0.198009
				0.997069	1.9501	0.496897	0.155706

## Sheet: Fig 2b
Quantification of guard cell stomatal apertures in Col-0, kin10 and p35S::KIN10-myc plants.
				Stomatal apertures(Width/Length)
	Col-0-EoN	Col-0-Light 1 h	kin10-EoN	kin10-Light 1 h	p35S::KIN10-myc-1#-EoN	p35S::KIN10-myc-1#-Light 1 h	p35S::KIN10-myc-3#-EoN	p35S::KIN10-myc-3#-Light 1 h
	0.116959	0.398474	0.156264	0.327336	0.282222	0.347593	0.248837	0.59813
	0.141439	0.321531	0.172579	0.201311	0.283307	0.334381	0.284726	0.455661
	0.205304	0.377099	0.165672	0.409658	0.375568	0.411433	0.180934	0.423616
	0.141654	0.455106	0.175182	0.147899	0.22599	0.377379	0.347306	0.68119
	0.158387	0.383637	0.213283	0.187692	0.182079	0.549104	0.466478	0.483713
	0.205137	0.406666	0.231428	0.186453	0.205696	0.429932	0.317293	0.314584
	0.247813	0.417948	0.165662	0.12049	0.31434	0.335816	0.380761	0.642575
	0.111005	0.352342	0.211627	0.212777	0.370455	0.563987	0.201888	0.383364
	0.162003	0.344088	0.262807	0.304557	0.326897	0.411361	0.301886	0.46856
	0.093539	0.382726	0.185176	0.209899	0.347423	0.585183	0.232554	0.315175
	0.137294	0.391587	0.156576	0.278156	0.404128	0.432643	0.185458	0.333274
	0.205031	0.453508	0.215289	0.183225	0.261503	0.394268	0.176954	0.542777
	0.239536	0.298555	0.195342	0.208223	0.347256	0.475638	0.37394	0.366189
	0.15358	0.275212	0.2674	0.287631	0.390138	0.490888	0.284082	0.393669
	0.118799	0.374343	0.185452	0.290928	0.199874	0.312413	0.250671	0.391227
	0.198712	0.424935	0.248142	0.20468	0.272355	0.384611	0.24465	0.703841
	0.126746	0.377074	0.145997	0.213433	0.231071	0.393558	0.378972	0.520846
	0.139736	0.464288	0.235122	0.352277	0.26274	0.542657	0.243522	0.387541
	0.159263	0.489851	0.196859	0.203032	0.279316	0.296932	0.325908	0.566846
	0.1496	0.398509	0.208501	0.287797	0.273345	0.51727	0.268144	0.582831
	0.126698	0.292363	0.201353	0.153114	0.478929	0.326173	0.347488	0.35236
	0.154766	0.277046	0.24153	0.167615	0.348884	0.373052	0.230008	0.536885
	0.166804	0.336449	0.166085	0.234611	0.140516	0.688011	0.186208	0.586026
	0.140498	0.330768	0.184855	0.201922	0.2818	0.549754	0.336744	0.504063
	0.191005	0.47504	0.22496	0.321624	0.140451	0.380402	0.289164	0.44338
	0.207103	0.345471	0.22861	0.349988	0.251418	0.491328	0.172113	0.554521
	0.229441	0.324837	0.194906	0.250769	0.224717	0.455796	0.467483	0.377009
	0.21344	0.254159	0.165402	0.323823	0.217867	0.711992	0.237509	0.464005
	0.186604	0.492448	0.219677	0.398551	0.344591	0.361372	0.247718	0.449739
	0.192966	0.330582	0.241624	0.355441	0.255696	0.415037	0.328947	0.419152
	0.108228	0.6099	0.13077	0.36476	0.264394	0.681851	0.39462	0.415589
	0.137734	0.310636	0.220861	0.220279	0.253053	0.647415	0.30903	0.555727
	0.182995	0.365925	0.27611	0.240174	0.223639	0.553041	0.198942	0.46734
	0.176936	0.383673	0.235764	0.316152	0.295458	0.533895	0.208773	0.502106
	0.304135	0.50973	0.076752	0.361969	0.230828	0.543048	0.378685	0.452557
	0.234959	0.310342	0.09784	0.185554	0.427032	0.434667	0.443587	0.375947
	0.167105	0.23665	0.172282	0.243543	0.299515	0.380849	0.332166	0.725295
	0.127589	0.409878	0.097429	0.333262	0.259732	0.455763	0.302465	0.335366
	0.252704	0.414376	0.244856	0.293031	0.287672	0.330416	0.357728	0.554237
	0.13092	0.461348	0.132203	0.344154	0.469187	0.713718	0.32459	0.473266
	0.241141	0.277974	0.143803	0.384297	0.308783	0.69795	0.301512	0.514485
	0.171184	0.348769	0.0896	0.382492	0.344388	0.496192	0.36627	0.660761
	0.11116	0.387616	0.232965	0.351776	0.24984	0.478707	0.428779	0.567201
	0.205497	0.43117	0.201791	0.394176	0.192691	0.461444	0.483898	0.353472
	0.224267	0.4637	0.251381	0.237401	0.406834	0.606209	0.387444	0.575351
	0.259992	0.297149	0.271111	0.318055	0.42559	0.59204	0.354047	0.535451
	0.303763	0.419815	0.108493	0.26456	0.357968	0.603995	0.255246	0.434431
	0.166972	0.485534	0.177208	0.339065	0.219277	0.412967	0.326767	0.412852
	0.156432	0.378885	0.142073	0.150512	0.262391	0.461466	0.248278	0.509128
	0.203982	0.44956	0.158787	0.276351	0.279012	0.693448	0.203307	0.358041
	0.217365	0.399246	0.187219	0.323047	0.268768	0.453262	0.249675	0.419378
	0.132627	0.399025	0.199691	0.17199	0.17598	0.528238	0.309452	0.715967
	0.191031	0.342668	0.189931	0.166065	0.328682	0.528429	0.361614	0.542523
	0.205819	0.556846	0.128372	0.411736	0.4472	0.635688	0.403069	0.621495
	0.188679	0.447782	0.186465	0.206415	0.395546	0.372105	0.416764	0.542697
	0.251882	0.435893	0.103749	0.160978	0.188401	0.494456	0.28309	0.678347
	0.142484	0.45518	0.154014	0.244692	0.283719	0.555948	0.381602	0.657454
	0.208973	0.368575	0.225332	0.341529	0.215603	0.488345	0.223461	0.504903
	0.170182	0.2576	0.124986	0.312946	0.198436	0.456107	0.299797	0.293198
	0.217193	0.497825	0.223814	0.385017	0.411559	0.44737	0.207452	0.39901
	0.172908	0.421901	0.184923	0.34263	0.175561	0.480074	0.420916	0.596121
	0.171124	0.380518	0.198767	0.29516	0.396496	0.482765	0.257236	0.48722
	0.166176	0.449639	0.189473	0.371611	0.248702	0.4763	0.49396	0.477537
	0.170726	0.423157	0.212974	0.285353	0.413995	0.477854	0.404547	0.541458
	0.228087	0.361269	0.116192	0.31923	0.261788	0.404904	0.200825	0.451362
	0.12105	0.308572	0.237673	0.256758	0.47039	0.482272	0.437953	0.437079
	0.204232	0.449784	0.222872	0.297949	0.313473	0.322524	0.309962	0.557964
	0.110432	0.318277	0.180366	0.187217	0.324107	0.627549	0.239022	0.488803
	0.119381	0.362745	0.159792	0.170467	0.350468	0.564613	0.335469	0.347107
	0.163667	0.450931	0.15405	0.277699	0.146547	0.409435	0.307147	0.52291
	0.152946	0.306997	0.162239	0.264964	0.203305	0.680538	0.214772	0.604479
	0.269448	0.468448	0.109345	0.18881	0.399491	0.480267	0.441984	0.562729
	0.153296	0.397773	0.171491	0.331957	0.41968	0.500038	0.262368	0.539169
	0.110482	0.381123	0.115639	0.368192	0.304119	0.487368	0.464164	0.628517
	0.12974	0.327119	0.268437	0.292357	0.321034	0.468663	0.456771	0.385551
	0.119979	0.534475	0.193433	0.232557	0.237517	0.448573	0.207524	0.41245
	0.135606	0.394232	0.116787	0.281094	0.45126	0.527843	0.44504	0.256684
	0.138673	0.356763	0.182181	0.219418	0.240036	0.620739	0.33565	0.33082
	0.128048	0.355771	0.250372	0.150539	0.421324	0.514671	0.174828	0.431123
	0.181144	0.351474	0.225825	0.233638	0.22703	0.535332	0.159574	0.267356
	0.145606	0.355586	0.108313	0.214233	0.448189	0.586584	0.409255	0.449361
	0.187756	0.410877	0.121204	0.14401	0.346235	0.40147	0.266988	0.476456
	0.129928	0.422856	0.148139	0.227851	0.291534	0.604714	0.437142	0.426625
	0.131597	0.544322	0.128223	0.274922	0.253935	0.411941	0.179887	0.489595
	0.151365	0.461323	0.142558	0.126335	0.202068	0.344358	0.436376	0.602562
	0.173654	0.430891	0.109903	0.265494	0.177359	0.443366	0.424064	0.534819
	0.11254	0.392146	0.207938	0.225457	0.270992	0.449973	0.40716	0.321112
	0.179865	0.323601	0.165049	0.212789	0.265121	0.499296	0.302851	0.440132
	0.140685	0.305844	0.261107	0.113935	0.309366	0.510445	0.278623	0.505296
	0.241831	0.362955	0.119309	0.279686	0.359467	0.503245	0.225828	0.411147
	0.155741	0.366763	0.156764	0.233475	0.230881	0.40226	0.38796	0.544241
	0.186561	0.377601	0.170772	0.323911	0.35212	0.350944	0.435107	0.360025
	0.211726	0.367856	0.109562	0.155985	0.2318	0.365442	0.396721	0.359631
	0.174406	0.292197	0.114813	0.345109	0.387081	0.348492	0.38583	0.338316
	0.227956	0.426772	0.164815	0.107651	0.247484	0.394473	0.401166	0.457808
	0.127994	0.495825	0.181502	0.134046	0.39179	0.285264	0.291554	0.319839
	0.115424	0.33789	0.246684	0.241203	0.279165	0.402335	0.470904	0.457185
	0.162644	0.469907	0.13007	0.197376	0.358913	0.426168	0.32754	0.534824
	0.201508	0.37844	0.149616	0.176826	0.351758	0.350146	0.26924	0.496771
	0.209607	0.300014	0.134097	0.25001	0.349827	0.353034	0.4261	0.401852
	0.176852	0.351638	0.186222	0.131585	0.224128	0.498716	0.30692	0.307116
	0.11412	0.398666	0.22818	0.180188	0.444764	0.450612	0.368528	0.401791
	0.121937	0.550531	0.217203	0.161432	0.483103	0.41072	0.362346	0.408761
	0.179403	0.360946	0.099242	0.100578	0.226815	0.448783	0.376573	0.417166
	0.129285	0.429163	0.105024	0.186549	0.386797	0.430796	0.223797	0.490241
	0.192108	0.327383	0.112808	0.184497	0.382374	0.360288	0.367977	0.379881
	0.179103	0.313058	0.170581	0.166769	0.332021	0.281746	0.390878	0.397245
	0.205974	0.377732	0.107723	0.172389	0.230115	0.491087	0.315613	0.3029
	0.189768	0.402893	0.100778	0.171494	0.226295	0.357011	0.270558	0.524151
	0.283549	0.463273	0.18975	0.195356	0.295803	0.333828	0.380882	0.357362
	0.207875	0.417939	0.135916	0.248211	0.219971	0.603815	0.36521	0.487838
	0.243492	0.353124	0.134477	0.157573	0.290372	0.495215	0.39715	0.570797
			0.163271	0.245381	0.359837	0.437317	0.342979	0.443732
			0.177954	0.246482	0.320505	0.400815	0.35457	0.321959
			0.14606	0.269413	0.347264	0.391874	0.364136	0.351615
			0.225431	0.12482	0.427443	0.420692	0.310987	0.4751
			0.153665	0.119407	0.299641	0.305725		0.605069
			0.154441	0.198343		0.29682		0.637301
			0.173968	0.243516		0.391225

## Sheet: Fig 2c
Quantification of guard cell starch granules in Col-0, kin10 and p35S::KIN10-myc plants.
				Starch granules(μm2)
	Col-0-EoN	Col-0-Light 1 h	kin10-EoN	kin10-Light 1 h	p35S::KIN10-myc-1#-EoN	p35S::KIN10-myc-1#-Light 1 h	p35S::KIN10-myc-3#-EoN	p35S::KIN10-myc-3#-Light 1 h
	17.881	5.765	17.783	14.266	25.404	2.443	24.623	10.943
	33.905	15.829	8.892	24.036	21.105	2.638	36.25	4.983
	28.531	13.093	19.151	24.134	32.733	2.54	27.749	2.931
	23.743	6.644	21.691	26.088	22.766	1.759	40.061	4.495
	18.858	5.179	12.018	18.369	26.284	1.759	26.87	2.345
	28.824	14.95	10.064	17.979	32.928	1.759	30.192	9.771
	18.467	17.588	16.22	18.858	36.25	7.914	24.427	6.449
	29.704	18.956	25.6	23.353	19.444	2.052	41.429	7.426
	20.226	18.467	16.611	32.635	33.71	8.305	33.71	3.224
	24.134	9.771	10.943	15.633	29.801	9.282	34.687	3.713
	32.537	17.295	18.272	20.91	28.824	2.931	33.221	10.162
	25.6	9.869	26.284	13.191	32.244	4.495	34.491	3.518
	29.41	19.053	16.317	20.91	29.704	9.966	32.146	2.834
	18.662	19.444	15.34	20.812	35.664	12.507	26.968	10.357
	24.623	11.139	18.662	18.076	21.691	1.954	28.238	4.397
	36.152	9.673	20.226	22.571	34.394	7.524	32.928	4.495
	37.227	10.748	23.45	25.6	17.392	11.627	28.922	3.322
	23.841	15.536	38.302	13.679	16.904	3.029	34.101	2.638
	32.244	4.006	32.83	10.943	17.197	5.863	44.751	3.224
	33.807	17.197	19.151	21.007	26.186	6.84	33.905	2.345
	28.14	15.145	15.243	10.162	25.991	5.374	38.888	6.351
	28.727	9.478	12.311	12.214	24.623	6.351	24.916	11.921
	30.778	17.881	21.105	19.64	33.514	5.765	29.606	9.38
	22.571	19.053	21.985	21.496	18.565	6.644	26.968	10.748
	25.307	15.047	30.29	10.65	31.56	9.478	25.307	2.345
	25.502	9.38	31.267	20.226	32.928	8.305	24.427	7.133
	29.313	12.116	21.985	23.841	27.945	9.38	28.727	4.69
	25.307	10.748	15.731	12.311	28.727	7.817	40.94	5.179
	22.766	4.69	25.014	18.174	45.142	14.07	27.554	4.299
	17.295	4.299	19.053	24.33	27.945	15.243	40.94	2.15
	35.468	6.449	16.904	12.507	26.772	10.65	24.818	1.466
	27.749	6.351	20.324	12.214	26.675	14.754	34.101	1.173
	25.111	8.11	31.267	22.571	44.555	6.449	33.319	1.466
	33.905	6.253	20.91	16.806	28.727	1.759	35.566	2.052
	42.992	5.863	12.604	12.409	30.974	4.397	31.267	2.54
	23.45	10.553	15.731	20.324	33.417	2.638	25.991	1.466
	30.094	7.328	16.22	23.743	22.962	6.156	30.192	8.403
	34.296	4.69	22.375	22.18	31.853	2.443	25.991	10.553
	15.438	13.679	19.053	17.881	23.059	2.834	32.049	11.139
	23.353	9.771	15.34	11.823	23.353	2.638	27.652	6.547
	20.324	8.598	24.72	18.565	38.4	1.759	33.221	8.012
	20.91	12.702	24.623	12.311	25.014	2.345	25.111	3.518
	17.001	13.777	28.922	28.922	26.382	2.345	26.284	3.322
	26.577	5.569	23.45	27.749	26.772	1.856	29.704	2.052
	28.433	7.328	30.974	26.088	31.756	2.638	28.727	8.012
	23.45	10.553	23.059	21.105	29.02	2.931	24.818	3.127
	23.059	9.087	32.635	13.582	32.244	3.713	29.997	1.856
	19.737	7.719	22.669	27.554	35.078	2.052	22.473	10.846
	25.014	14.363	27.652	9.576	23.157	2.736	24.33	8.794
	32.635	7.914	15.731	14.07	33.612	2.736	28.433	7.621
	25.111	4.885	22.864	10.65	26.479	3.322	25.014	1.759
	22.082	9.673	16.22	21.594	30.876	2.052	29.997	3.518
	29.899	4.788	16.904	14.168	24.623	4.201	26.772	3.42
	18.858	14.07	18.272	25.893	21.985	3.322	37.325	2.247
	20.91	14.07	20.226	17.197	26.186	12.018	33.319	2.052
	24.232	7.035	18.565	47.389	25.502	1.759	29.508	4.397
	15.145	9.087	16.415	24.623	20.617	2.052	35.371	7.621
	28.824	12.214	20.91	40.549	22.18	2.15	24.623	10.259
	21.105	12.116	28.824	38.888	25.6	1.466	27.554	2.052
	25.698	14.07	20.519	32.244	34.98	1.759	26.577	1.173
	28.238	10.162	30.876	35.859	26.284	1.759	28.531	6.156
	26.284	5.276	22.669	30.876	20.812	1.173	28.727	3.908
	37.52	8.305	18.369	42.894	16.22	8.208	28.727	10.553
	22.766	8.696	15.145	20.714	20.324	1.759	31.365	4.885
	24.623	10.455	19.542	25.502	29.508	6.84	36.055	2.443
	26.088	6.937	28.824	26.968	35.371	9.673	27.749	11.921
	15.829	9.087	16.513	34.589	25.307	3.42	28.043	3.908
	18.369	13.386	31.267	29.41	28.629	1.856	24.134	10.259
	33.905	5.374	16.22	24.916	31.951	4.495	28.14	4.69
	13.679	9.38	23.059	18.662	21.887	8.403	21.007	2.54
	25.111	5.472	17.881	17.099	33.319	1.759	36.641	4.788
	32.049	13.679	13.484	33.807	32.635	2.052	27.847	7.621
	35.078	8.305	18.858	12.898	20.03	2.052	28.238	2.052
	20.324	12.311	17.392	10.162	24.134	1.466	36.152	4.397
	13.484	18.76	15.536	26.968	21.007	1.173	28.14	3.908
	19.64	13.386	20.91	47.584	20.617	1.759	26.87	2.931
	19.64	12.995	17.49	6.449	30.778	2.345	20.617	1.466
	34.394	8.989	18.467	41.136	30.388	3.029	27.359	3.029
	22.669	18.174	33.612	22.962	23.841	1.466	26.186	5.765
	17.001	5.96	31.56	6.058	20.128	2.15	29.117	1.856
	37.716	16.024	14.95	40.549	28.238	12.702	23.059	6.742
	31.951	6.449	21.203	10.259	35.859	2.345	26.772	2.052
	26.284	13.679	27.554	14.461	35.664	1.759	42.699	3.811
	27.261	6.449	18.076	30.876	20.617	3.615	26.284	2.15
	29.41	11.041	25.991	42.894	32.537	1.759	24.818	3.518
	25.698	6.156	29.215	20.714	26.382	1.759	39.67	5.179
	24.036	7.621	21.496	25.502	21.203	2.052	25.014	4.495
	20.128	13.875	21.496	26.968	35.273	4.006	26.577	2.931
	21.691	13.288	16.122	34.589	31.853	3.908	29.704	3.224
	17.881	5.276	20.519	14.559	28.238	10.064	27.359	4.299
	27.554	9.576	16.611	22.375	20.03	2.638	23.157	7.328
	31.072	16.024	17.392	21.789	28.14	1.661	30.485	1.759
	31.072	9.087	16.806	37.911	25.893	1.759	31.951	7.914
	29.41	7.621	24.036	3.42	31.365	3.42	31.56	5.667
	15.536	6.742	24.134	19.933	36.055	2.15	25.404	2.345
	24.525	6.937	25.991	48.073	23.059	2.638	26.968	1.954
	14.656	11.823	16.513	19.249	29.704	7.524	33.123	2.052
	20.714	7.817	24.818	22.571	29.215	2.638	30.29	5.081
	25.698	8.892	21.301	14.95	32.244	4.397	34.003	9.673
	16.708	9.576	17.295	34.589	30.485	1.466	28.727	1.173
	29.117	8.794	23.353	34.198	23.255	1.368	44.36	2.834
	21.887		16.22	20.714	20.714		29.606	5.081
	25.893		26.87				32.83	1.759
			19.151				47.194	1.466
							29.899	4.397
							28.336	5.96
							38.497	8.11

## Sheet: Fig 2e
Quantification of guard cell stomatal apertures in Col-0, cat2, kin10and cat2kin10 plants.
				Stomatal apertures(Width/Length)
	Col-0-EoN	Col-0-Light 1 h	cat2-EoN	cat2-Light 1 h	kin10-EoN	kin10-Light 1 h	cat2kin10-EoN	cat2kin10-Light 1 h
	0.299931	0.37332	0.292809	0.436132	0.133015	0.356537	0.146893	0.205352
	0.200102	0.595647	0.358585	0.60136	0.199347	0.270286	0.178874	0.356922
	0.130295	0.448252	0.287362	0.552305	0.185076	0.357678	0.116725	0.343057
	0.145438	0.330689	0.30272	0.486949	0.231184	0.271021	0.185519	0.300617
	0.171296	0.348443	0.204159	0.382287	0.255909	0.170588	0.174441	0.236465
	0.188652	0.547763	0.354322	0.466919	0.129223	0.207555	0.161276	0.297909
	0.155331	0.483353	0.287404	0.364598	0.123438	0.295693	0.242126	0.312189
	0.224923	0.389845	0.251357	0.50347	0.236887	0.386118	0.231824	0.292208
	0.131944	0.377624	0.511697	0.676067	0.249688	0.141036	0.181557	0.359584
	0.120068	0.396166	0.487735	0.414732	0.144383	0.175472	0.209876	0.344227
	0.158721	0.492149	0.232431	0.517313	0.200125	0.17328	0.140246	0.246117
	0.105803	0.318909	0.278932	0.615388	0.258171	0.296592	0.18872	0.266106
	0.117688	0.412547	0.122909	0.588581	0.130828	0.341941	0.124804	0.3514
	0.21211	0.327685	0.279603	0.559097	0.145733	0.257303	0.198457	0.287602
	0.201306	0.324543	0.470356	0.385618	0.191267	0.192725	0.202734	0.348202
	0.111323	0.403881	0.36266	0.587808	0.12171	0.250232	0.136959	0.18713
	0.125628	0.329117	0.295498	0.45989	0.207419	0.166398	0.115269	0.203864
	0.150356	0.304049	0.299854	0.459919	0.156825	0.308077	0.164509	0.236209
	0.144724	0.419826	0.319231	0.639141	0.129108	0.289945	0.204228	0.251335
	0.143355	0.454545	0.435371	0.505843	0.151009	0.161987	0.23825	0.425102
	0.189092	0.351956	0.154495	0.480869	0.130239	0.34327	0.204461	0.209119
	0.111723	0.530524	0.342651	0.522334	0.102859	0.345424	0.276547	0.271755
	0.206731	0.365662	0.276875	0.517665	0.151343	0.266502	0.148097	0.285282
	0.150474	0.422292	0.265357	0.462558	0.262451	0.15252	0.287033	0.255086
	0.1834	0.314681	0.406358	0.61039	0.141406	0.162022	0.153622	0.403036
	0.249093	0.358635	0.474216	0.388101	0.173815	0.259204	0.122152	0.277088
	0.214075	0.324877	0.414011	0.294546	0.205885	0.190093	0.165504	0.329154
	0.154817	0.48378	0.507357	0.469626	0.169708	0.274524	0.225215	0.383972
	0.118491	0.46001	0.295804	0.52087	0.249013	0.333333	0.226929	0.235405
	0.161982	0.352372	0.246276	0.402258	0.14301	0.266092	0.207148	0.261997
	0.132402	0.333333	0.48668	0.679009	0.161291	0.21093	0.192407	0.266049
	0.091378	0.350718	0.271325	0.449487	0.287438	0.233747	0.177984	0.192877
	0.228396	0.330646	0.305081	0.54758	0.22973	0.132362	0.156685	0.400653
	0.191261	0.483134	0.496506	0.583812	0.138933	0.179291	0.154119	0.341331
	0.153659	0.336959	0.232339	0.383693	0.166859	0.229404	0.14859	0.263415
	0.189558	0.399718	0.192836	0.669555	0.216002	0.150866	0.14233	0.325763
	0.222245	0.386617	0.311143	0.385554	0.153113	0.164956	0.111769	0.348295
	0.154091	0.347618	0.660571	0.483226	0.235453	0.192574	0.115367	0.362954
	0.243105	0.324744	0.358127	0.28027	0.203074	0.154466	0.168099	0.34038
	0.115119	0.366729	0.427375	0.46899	0.271006	0.221553	0.236476	0.236979
	0.118792	0.434923	0.31783	0.392259	0.112737	0.233955	0.163071	0.286679
	0.143386	0.365649	0.396664	0.42789	0.105263	0.271053	0.120836	0.226353
	0.232344	0.40652	0.366734	0.511012	0.123434	0.145561	0.108932	0.279635
	0.17309	0.437935	0.392836	0.456002	0.199959	0.211619	0.099414	0.271258
	0.205117	0.330299	0.439319	0.552807	0.213223	0.205794	0.184802	0.293584
	0.132927	0.399593	0.330862	0.593004	0.155164	0.346803	0.094678	0.250351
	0.142746	0.388799	0.428322	0.574595	0.216189	0.139728	0.143964	0.232593
	0.192054	0.349582	0.379321	0.439178	0.186881	0.168222	0.08362	0.281375
	0.112347	0.408757	0.391381	0.59337	0.089068	0.215907	0.176348	0.233823
	0.212261	0.461186	0.201282	0.431288	0.11123	0.409627	0.139984	0.136786
	0.164192	0.427042	0.363325	0.387335	0.18847	0.377948	0.219561	0.205841
	0.183478	0.524126	0.357502	0.48299	0.170948	0.177837	0.253749	0.289355
	0.213099	0.49186	0.468571	0.673402	0.102312	0.191626	0.168416	0.195236
	0.232124	0.362239	0.322461	0.447503	0.126825	0.266079	0.131001	0.237246
	0.113525	0.377775	0.306494	0.350885	0.19098	0.120984	0.215162	0.418053
	0.183859	0.365613	0.400952	0.423279	0.253875	0.129175	0.230653	0.320823
	0.272623	0.449055	0.381506	0.419955	0.21025	0.196863	0.132568	0.227798
	0.10681	0.433772	0.41846	0.426747	0.109253	0.128715	0.181161	0.141623
	0.253846	0.416274	0.533371	0.512843	0.098383	0.221387	0.27843	0.211818
	0.242513	0.50865	0.467955	0.354424	0.270747	0.15901	0.169194	0.277702
	0.132983	0.324723	0.497497	0.578128	0.202018	0.167828	0.18039	0.260134
	0.155091	0.407409	0.524798	0.530881	0.115723	0.173598	0.243525	0.266051
	0.265513	0.378316	0.295277	0.532006	0.109361	0.137846	0.212431	0.256872
	0.208256	0.368501	0.480436	0.643056	0.18703	0.303413	0.244848	0.269048
	0.173816	0.480118	0.381028	0.352616	0.190629	0.184521	0.258961	0.126905
	0.249978	0.432069	0.272716	0.606223	0.134251	0.288282	0.207163	0.233284
	0.142357	0.340068	0.616215	0.497471	0.126848	0.268236	0.107042	0.260551
	0.150638	0.368299	0.417427	0.419295	0.168088	0.238878	0.130989	0.225049
	0.137912	0.48495	0.446149	0.413428	0.191411	0.235867	0.278821	0.204969
	0.151138	0.538276	0.354205	0.543487	0.200802	0.162831	0.13974	0.271288
	0.313678	0.474736	0.64617	0.526579	0.200558	0.21782	0.167168	0.1361
	0.211999	0.343743	0.530586	0.464831	0.254292	0.348972	0.17911	0.242053
	0.189617	0.36838	0.567124	0.503009	0.243477	0.353445	0.151069	0.418133
	0.223982	0.511294	0.450923	0.509473	0.139103	0.194997	0.172856	0.191536
	0.192226	0.353603	0.603688	0.315724	0.130896	0.313654	0.169428	0.184959
	0.187335	0.41229	0.49262	0.534146	0.09452	0.272489	0.190164	0.165832
	0.219565	0.35064	0.569765	0.369013	0.181179	0.223498	0.210337	0.315327
	0.202396	0.46522	0.263873	0.55239	0.120909	0.180336	0.138861	0.365417
	0.215956	0.364207	0.392219	0.3876	0.1946	0.158815	0.233771	0.315167
	0.197733	0.39663	0.426968	0.609867	0.152083	0.17148	0.155826	0.169846
	0.207919	0.424654	0.419271	0.514474	0.155442	0.362331	0.236236	0.365163
	0.137264	0.353404	0.310477	0.661169	0.195586	0.197531	0.246715	0.197173
	0.157264	0.312769	0.361427	0.569756	0.205886	0.138416	0.162712	0.268201
	0.237088	0.398541	0.389458	0.631095	0.187373	0.250052	0.1821	0.195168
	0.141289	0.402883	0.337887	0.36543	0.14061	0.211596	0.156895	0.277223
	0.194783	0.355211	0.584579	0.538725	0.162114	0.256858	0.161006	0.366365
	0.14292	0.306731	0.337064	0.398481	0.174566	0.240738	0.11311	0.212357
	0.189584	0.371039	0.398787	0.586418	0.101238	0.17848	0.187519	0.349908
	0.093788	0.395249	0.280185	0.679226	0.127632	0.326729	0.220719	0.273617
	0.195787	0.41673	0.29985	0.619655	0.162344	0.33007	0.148067	0.320004
	0.188681	0.364996	0.32	0.593436	0.127755	0.263944	0.198502	0.212114
	0.158581	0.437161	0.377201	0.484803	0.255154	0.340301	0.180127	0.282827
	0.162983	0.339871	0.264828	0.599355	0.193032	0.239381	0.208924	0.164257
	0.124599	0.351926	0.260578	0.503913	0.159101	0.184208	0.093835	0.417022
	0.217884	0.443465	0.376604	0.601958	0.197863	0.165819	0.204775	0.234457
	0.107184	0.339007	0.391765	0.593306	0.252898	0.21299	0.21487	0.378839
	0.165213	0.434972	0.50002	0.581239	0.181041	0.248962	0.155273	0.321123
	0.154719	0.36763	0.357183	0.620187	0.130305	0.224214	0.148668	0.277689
	0.20182	0.345121	0.266758	0.540744	0.136814	0.222322	0.163404	0.362502
	0.239982	0.34568	0.321066	0.512736	0.203389	0.179476	0.241235	0.166871
	0.168282	0.388872	0.378359	0.511978	0.203619	0.13413	0.124741	0.383809
	0.168748	0.34153	0.366946	0.480471	0.239038	0.142137	0.177801	0.301416
	0.130082	0.499982	0.38105	0.562086	0.201639	0.182199	0.191959	0.208471
	0.203834	0.410325	0.447349	0.497318	0.160963	0.394544	0.141557	0.267481
	0.269117	0.385046	0.303543	0.395814	0.136751	0.31277	0.194737	0.420531
	0.166942	0.50575	0.235056	0.360306	0.190245	0.168157	0.179921	0.371916
	0.133027	0.576687	0.372068	0.38836	0.151946	0.362144	0.136877	0.175327
	0.199047	0.406569	0.282337	0.517584	0.244371	0.355223	0.225419	0.182107
	0.216906	0.312541	0.307719	0.275604	0.179133	0.349334	0.108123	0.190468
	0.202502	0.479031	0.203993	0.466727	0.146586	0.357362	0.175463	0.216234
	0.192178	0.544043	0.35812	0.441408	0.154777	0.388871	0.171885	0.404192
	0.191475	0.554292	0.263205	0.378253	0.11066	0.195124	0.211946	0.3523
	0.117429	0.476381	0.431552	0.333977		0.385175	0.210716	0.414582
	0.224027	0.559377	0.36109	0.441189		0.293538	0.202705	0.27508
		0.578174	0.521992	0.45586		0.25888	0.122024
		0.49433		0.443717		0.258648	0.224763
				0.468614		0.308314

[truncated: 73 more sheets: Fig 2f, Fig 3c, Fig 3d, Fig 3f, Fig 3g, Fig 3h, Fig 3j, Fig 3k, Fig 4a, Fig 4b, Fig 4c, Fig 4d, Fig 4f, Fig 5a, Fig 5b, Fig 5d, Fig 5e, Fig 5f, Fig 5g, Fig 5h …]
